# Supplementary material for: Validation of a Chinese Positive Youth Development Scale: Dimensionality and factorial invariance
Source: PLoS One. 2024 May 31;19(5):e0303531. doi: 10.1371/journal.pone.0303531 (PMC11142590; doi:10.1371/journal.pone.0303531)
Supplement: S1 File — (XLSX) [file pone.0303531.s001.xlsx]

## Sheet: S1_File
NO	age_w1	gender	WAVE1	WAVE2	A1	A2	A3	A4	A5	A6	A7	A8	A9	A10	A11	A12	A13	A14	A15	A16	A17	A18	A19	A20	A21	A22	A23	A24	A25	A26	A27	A28	A29	A30	A31	A32	A33	A34	A35	A36	A37	A38	A39	A40	A41	B1	B2	B3	SA1
1033	999	1	0	1	999	999	999	999	999	999	999	999	999	999	999	999	999	999	999	999	999	999	999	999	999	999	999	999	999	999	999	999	999	999	999	999	999	999	999	999	999	999	999	999	999	999	999	999	5
1034	999	1	0	1	999	999	999	999	999	999	999	999	999	999	999	999	999	999	999	999	999	999	999	999	999	999	999	999	999	999	999	999	999	999	999	999	999	999	999	999	999	999	999	999	999	999	999	999	6
1035	999	1	0	1	999	999	999	999	999	999	999	999	999	999	999	999	999	999	999	999	999	999	999	999	999	999	999	999	999	999	999	999	999	999	999	999	999	999	999	999	999	999	999	999	999	999	999	999	6
1036	999	1	0	1	999	999	999	999	999	999	999	999	999	999	999	999	999	999	999	999	999	999	999	999	999	999	999	999	999	999	999	999	999	999	999	999	999	999	999	999	999	999	999	999	999	999	999	999	3
1037	999	1	0	1	999	999	999	999	999	999	999	999	999	999	999	999	999	999	999	999	999	999	999	999	999	999	999	999	999	999	999	999	999	999	999	999	999	999	999	999	999	999	999	999	999	999	999	999	5
1038	999	1	0	1	999	999	999	999	999	999	999	999	999	999	999	999	999	999	999	999	999	999	999	999	999	999	999	999	999	999	999	999	999	999	999	999	999	999	999	999	999	999	999	999	999	999	999	999	6
1039	999	1	0	1	999	999	999	999	999	999	999	999	999	999	999	999	999	999	999	999	999	999	999	999	999	999	999	999	999	999	999	999	999	999	999	999	999	999	999	999	999	999	999	999	999	999	999	999	4
1040	999	1	0	1	999	999	999	999	999	999	999	999	999	999	999	999	999	999	999	999	999	999	999	999	999	999	999	999	999	999	999	999	999	999	999	999	999	999	999	999	999	999	999	999	999	999	999	999	6
1041	999	1	0	1	999	999	999	999	999	999	999	999	999	999	999	999	999	999	999	999	999	999	999	999	999	999	999	999	999	999	999	999	999	999	999	999	999	999	999	999	999	999	999	999	999	999	999	999	6
1042	999	1	0	1	999	999	999	999	999	999	999	999	999	999	999	999	999	999	999	999	999	999	999	999	999	999	999	999	999	999	999	999	999	999	999	999	999	999	999	999	999	999	999	999	999	999	999	999	6
1043	999	1	0	1	999	999	999	999	999	999	999	999	999	999	999	999	999	999	999	999	999	999	999	999	999	999	999	999	999	999	999	999	999	999	999	999	999	999	999	999	999	999	999	999	999	999	999	999	4
1044	999	1	0	1	999	999	999	999	999	999	999	999	999	999	999	999	999	999	999	999	999	999	999	999	999	999	999	999	999	999	999	999	999	999	999	999	999	999	999	999	999	999	999	999	999	999	999	999	6
1045	999	1	0	1	999	999	999	999	999	999	999	999	999	999	999	999	999	999	999	999	999	999	999	999	999	999	999	999	999	999	999	999	999	999	999	999	999	999	999	999	999	999	999	999	999	999	999	999	2
1046	999	1	0	1	999	999	999	999	999	999	999	999	999	999	999	999	999	999	999	999	999	999	999	999	999	999	999	999	999	999	999	999	999	999	999	999	999	999	999	999	999	999	999	999	999	999	999	999	4
1047	999	1	0	1	999	999	999	999	999	999	999	999	999	999	999	999	999	999	999	999	999	999	999	999	999	999	999	999	999	999	999	999	999	999	999	999	999	999	999	999	999	999	999	999	999	999	999	999	5
1048	999	1	0	1	999	999	999	999	999	999	999	999	999	999	999	999	999	999	999	999	999	999	999	999	999	999	999	999	999	999	999	999	999	999	999	999	999	999	999	999	999	999	999	999	999	999	999	999	6
1049	999	1	0	1	999	999	999	999	999	999	999	999	999	999	999	999	999	999	999	999	999	999	999	999	999	999	999	999	999	999	999	999	999	999	999	999	999	999	999	999	999	999	999	999	999	999	999	999	4
1050	999	1	0	1	999	999	999	999	999	999	999	999	999	999	999	999	999	999	999	999	999	999	999	999	999	999	999	999	999	999	999	999	999	999	999	999	999	999	999	999	999	999	999	999	999	999	999	999	5
1051	999	1	0	1	999	999	999	999	999	999	999	999	999	999	999	999	999	999	999	999	999	999	999	999	999	999	999	999	999	999	999	999	999	999	999	999	999	999	999	999	999	999	999	999	999	999	999	999	6
1052	999	1	0	1	999	999	999	999	999	999	999	999	999	999	999	999	999	999	999	999	999	999	999	999	999	999	999	999	999	999	999	999	999	999	999	999	999	999	999	999	999	999	999	999	999	999	999	999	2
1053	999	1	0	1	999	999	999	999	999	999	999	999	999	999	999	999	999	999	999	999	999	999	999	999	999	999	999	999	999	999	999	999	999	999	999	999	999	999	999	999	999	999	999	999	999	999	999	999	6
1054	999	1	0	1	999	999	999	999	999	999	999	999	999	999	999	999	999	999	999	999	999	999	999	999	999	999	999	999	999	999	999	999	999	999	999	999	999	999	999	999	999	999	999	999	999	999	999	999	6
1055	999	1	0	1	999	999	999	999	999	999	999	999	999	999	999	999	999	999	999	999	999	999	999	999	999	999	999	999	999	999	999	999	999	999	999	999	999	999	999	999	999	999	999	999	999	999	999	999	6
1056	999	1	0	1	999	999	999	999	999	999	999	999	999	999	999	999	999	999	999	999	999	999	999	999	999	999	999	999	999	999	999	999	999	999	999	999	999	999	999	999	999	999	999	999	999	999	999	999	999
1057	999	1	0	1	999	999	999	999	999	999	999	999	999	999	999	999	999	999	999	999	999	999	999	999	999	999	999	999	999	999	999	999	999	999	999	999	999	999	999	999	999	999	999	999	999	999	999	999	3
1058	999	1	0	1	999	999	999	999	999	999	999	999	999	999	999	999	999	999	999	999	999	999	999	999	999	999	999	999	999	999	999	999	999	999	999	999	999	999	999	999	999	999	999	999	999	999	999	999	3
1059	999	1	0	1	999	999	999	999	999	999	999	999	999	999	999	999	999	999	999	999	999	999	999	999	999	999	999	999	999	999	999	999	999	999	999	999	999	999	999	999	999	999	999	999	999	999	999	999	1
1060	999	1	0	1	999	999	999	999	999	999	999	999	999	999	999	999	999	999	999	999	999	999	999	999	999	999	999	999	999	999	999	999	999	999	999	999	999	999	999	999	999	999	999	999	999	999	999	999	4
1061	999	1	0	1	999	999	999	999	999	999	999	999	999	999	999	999	999	999	999	999	999	999	999	999	999	999	999	999	999	999	999	999	999	999	999	999	999	999	999	999	999	999	999	999	999	999	999	999	6
1062	999	1	0	1	999	999	999	999	999	999	999	999	999	999	999	999	999	999	999	999	999	999	999	999	999	999	999	999	999	999	999	999	999	999	999	999	999	999	999	999	999	999	999	999	999	999	999	999	4
1063	999	1	0	1	999	999	999	999	999	999	999	999	999	999	999	999	999	999	999	999	999	999	999	999	999	999	999	999	999	999	999	999	999	999	999	999	999	999	999	999	999	999	999	999	999	999	999	999	6
1064	999	1	0	1	999	999	999	999	999	999	999	999	999	999	999	999	999	999	999	999	999	999	999	999	999	999	999	999	999	999	999	999	999	999	999	999	999	999	999	999	999	999	999	999	999	999	999	999	6
1065	999	1	0	1	999	999	999	999	999	999	999	999	999	999	999	999	999	999	999	999	999	999	999	999	999	999	999	999	999	999	999	999	999	999	999	999	999	999	999	999	999	999	999	999	999	999	999	999	6
1066	999	1	0	1	999	999	999	999	999	999	999	999	999	999	999	999	999	999	999	999	999	999	999	999	999	999	999	999	999	999	999	999	999	999	999	999	999	999	999	999	999	999	999	999	999	999	999	999	6
1067	999	1	0	1	999	999	999	999	999	999	999	999	999	999	999	999	999	999	999	999	999	999	999	999	999	999	999	999	999	999	999	999	999	999	999	999	999	999	999	999	999	999	999	999	999	999	999	999	4
1068	999	1	0	1	999	999	999	999	999	999	999	999	999	999	999	999	999	999	999	999	999	999	999	999	999	999	999	999	999	999	999	999	999	999	999	999	999	999	999	999	999	999	999	999	999	999	999	999	2
1069	999	1	0	1	999	999	999	999	999	999	999	999	999	999	999	999	999	999	999	999	999	999	999	999	999	999	999	999	999	999	999	999	999	999	999	999	999	999	999	999	999	999	999	999	999	999	999	999	6
1070	999	1	0	1	999	999	999	999	999	999	999	999	999	999	999	999	999	999	999	999	999	999	999	999	999	999	999	999	999	999	999	999	999	999	999	999	999	999	999	999	999	999	999	999	999	999	999	999	6
1071	999	1	0	1	999	999	999	999	999	999	999	999	999	999	999	999	999	999	999	999	999	999	999	999	999	999	999	999	999	999	999	999	999	999	999	999	999	999	999	999	999	999	999	999	999	999	999	999	4
1072	999	1	0	1	999	999	999	999	999	999	999	999	999	999	999	999	999	999	999	999	999	999	999	999	999	999	999	999	999	999	999	999	999	999	999	999	999	999	999	999	999	999	999	999	999	999	999	999	5
1073	999	1	0	1	999	999	999	999	999	999	999	999	999	999	999	999	999	999	999	999	999	999	999	999	999	999	999	999	999	999	999	999	999	999	999	999	999	999	999	999	999	999	999	999	999	999	999	999	4
1074	999	1	0	1	999	999	999	999	999	999	999	999	999	999	999	999	999	999	999	999	999	999	999	999	999	999	999	999	999	999	999	999	999	999	999	999	999	999	999	999	999	999	999	999	999	999	999	999	6
1075	999	1	0	1	999	999	999	999	999	999	999	999	999	999	999	999	999	999	999	999	999	999	999	999	999	999	999	999	999	999	999	999	999	999	999	999	999	999	999	999	999	999	999	999	999	999	999	999	5
1076	999	1	0	1	999	999	999	999	999	999	999	999	999	999	999	999	999	999	999	999	999	999	999	999	999	999	999	999	999	999	999	999	999	999	999	999	999	999	999	999	999	999	999	999	999	999	999	999	5
1077	999	1	0	1	999	999	999	999	999	999	999	999	999	999	999	999	999	999	999	999	999	999	999	999	999	999	999	999	999	999	999	999	999	999	999	999	999	999	999	999	999	999	999	999	999	999	999	999	5
1078	999	1	0	1	999	999	999	999	999	999	999	999	999	999	999	999	999	999	999	999	999	999	999	999	999	999	999	999	999	999	999	999	999	999	999	999	999	999	999	999	999	999	999	999	999	999	999	999	5
1079	999	1	0	1	999	999	999	999	999	999	999	999	999	999	999	999	999	999	999	999	999	999	999	999	999	999	999	999	999	999	999	999	999	999	999	999	999	999	999	999	999	999	999	999	999	999	999	999	3
1080	999	1	0	1	999	999	999	999	999	999	999	999	999	999	999	999	999	999	999	999	999	999	999	999	999	999	999	999	999	999	999	999	999	999	999	999	999	999	999	999	999	999	999	999	999	999	999	999	1
1081	999	1	0	1	999	999	999	999	999	999	999	999	999	999	999	999	999	999	999	999	999	999	999	999	999	999	999	999	999	999	999	999	999	999	999	999	999	999	999	999	999	999	999	999	999	999	999	999	1
1082	999	1	0	1	999	999	999	999	999	999	999	999	999	999	999	999	999	999	999	999	999	999	999	999	999	999	999	999	999	999	999	999	999	999	999	999	999	999	999	999	999	999	999	999	999	999	999	999	3
1083	999	1	0	1	999	999	999	999	999	999	999	999	999	999	999	999	999	999	999	999	999	999	999	999	999	999	999	999	999	999	999	999	999	999	999	999	999	999	999	999	999	999	999	999	999	999	999	999	4
1084	999	1	0	1	999	999	999	999	999	999	999	999	999	999	999	999	999	999	999	999	999	999	999	999	999	999	999	999	999	999	999	999	999	999	999	999	999	999	999	999	999	999	999	999	999	999	999	999	1
1085	999	1	0	1	999	999	999	999	999	999	999	999	999	999	999	999	999	999	999	999	999	999	999	999	999	999	999	999	999	999	999	999	999	999	999	999	999	999	999	999	999	999	999	999	999	999	999	999	4
1086	999	1	0	1	999	999	999	999	999	999	999	999	999	999	999	999	999	999	999	999	999	999	999	999	999	999	999	999	999	999	999	999	999	999	999	999	999	999	999	999	999	999	999	999	999	999	999	999	4
1087	999	1	0	1	999	999	999	999	999	999	999	999	999	999	999	999	999	999	999	999	999	999	999	999	999	999	999	999	999	999	999	999	999	999	999	999	999	999	999	999	999	999	999	999	999	999	999	999	3
1088	999	1	0	1	999	999	999	999	999	999	999	999	999	999	999	999	999	999	999	999	999	999	999	999	999	999	999	999	999	999	999	999	999	999	999	999	999	999	999	999	999	999	999	999	999	999	999	999	4
1089	999	1	0	1	999	999	999	999	999	999	999	999	999	999	999	999	999	999	999	999	999	999	999	999	999	999	999	999	999	999	999	999	999	999	999	999	999	999	999	999	999	999	999	999	999	999	999	999	4
1090	999	1	0	1	999	999	999	999	999	999	999	999	999	999	999	999	999	999	999	999	999	999	999	999	999	999	999	999	999	999	999	999	999	999	999	999	999	999	999	999	999	999	999	999	999	999	999	999	6
1091	999	1	0	1	999	999	999	999	999	999	999	999	999	999	999	999	999	999	999	999	999	999	999	999	999	999	999	999	999	999	999	999	999	999	999	999	999	999	999	999	999	999	999	999	999	999	999	999	5
1092	999	1	0	1	999	999	999	999	999	999	999	999	999	999	999	999	999	999	999	999	999	999	999	999	999	999	999	999	999	999	999	999	999	999	999	999	999	999	999	999	999	999	999	999	999	999	999	999	5
1093	999	1	0	1	999	999	999	999	999	999	999	999	999	999	999	999	999	999	999	999	999	999	999	999	999	999	999	999	999	999	999	999	999	999	999	999	999	999	999	999	999	999	999	999	999	999	999	999	4
1094	999	1	0	1	999	999	999	999	999	999	999	999	999	999	999	999	999	999	999	999	999	999	999	999	999	999	999	999	999	999	999	999	999	999	999	999	999	999	999	999	999	999	999	999	999	999	999	999	6
1095	999	1	0	1	999	999	999	999	999	999	999	999	999	999	999	999	999	999	999	999	999	999	999	999	999	999	999	999	999	999	999	999	999	999	999	999	999	999	999	999	999	999	999	999	999	999	999	999	5
1096	999	1	0	1	999	999	999	999	999	999	999	999	999	999	999	999	999	999	999	999	999	999	999	999	999	999	999	999	999	999	999	999	999	999	999	999	999	999	999	999	999	999	999	999	999	999	999	999	6
1097	999	1	0	1	999	999	999	999	999	999	999	999	999	999	999	999	999	999	999	999	999	999	999	999	999	999	999	999	999	999	999	999	999	999	999	999	999	999	999	999	999	999	999	999	999	999	999	999	5
1098	999	1	0	1	999	999	999	999	999	999	999	999	999	999	999	999	999	999	999	999	999	999	999	999	999	999	999	999	999	999	999	999	999	999	999	999	999	999	999	999	999	999	999	999	999	999	999	999	6
1099	999	1	0	1	999	999	999	999	999	999	999	999	999	999	999	999	999	999	999	999	999	999	999	999	999	999	999	999	999	999	999	999	999	999	999	999	999	999	999	999	999	999	999	999	999	999	999	999	4
1100	999	1	0	1	999	999	999	999	999	999	999	999	999	999	999	999	999	999	999	999	999	999	999	999	999	999	999	999	999	999	999	999	999	999	999	999	999	999	999	999	999	999	999	999	999	999	999	999	6
1101	999	1	0	1	999	999	999	999	999	999	999	999	999	999	999	999	999	999	999	999	999	999	999	999	999	999	999	999	999	999	999	999	999	999	999	999	999	999	999	999	999	999	999	999	999	999	999	999	6
1102	999	1	0	1	999	999	999	999	999	999	999	999	999	999	999	999	999	999	999	999	999	999	999	999	999	999	999	999	999	999	999	999	999	999	999	999	999	999	999	999	999	999	999	999	999	999	999	999	2
1103	999	1	0	1	999	999	999	999	999	999	999	999	999	999	999	999	999	999	999	999	999	999	999	999	999	999	999	999	999	999	999	999	999	999	999	999	999	999	999	999	999	999	999	999	999	999	999	999	1
1104	999	1	0	1	999	999	999	999	999	999	999	999	999	999	999	999	999	999	999	999	999	999	999	999	999	999	999	999	999	999	999	999	999	999	999	999	999	999	999	999	999	999	999	999	999	999	999	999	5
1105	999	1	0	1	999	999	999	999	999	999	999	999	999	999	999	999	999	999	999	999	999	999	999	999	999	999	999	999	999	999	999	999	999	999	999	999	999	999	999	999	999	999	999	999	999	999	999	999	6
1106	999	1	0	1	999	999	999	999	999	999	999	999	999	999	999	999	999	999	999	999	999	999	999	999	999	999	999	999	999	999	999	999	999	999	999	999	999	999	999	999	999	999	999	999	999	999	999	999	4
1107	999	1	0	1	999	999	999	999	999	999	999	999	999	999	999	999	999	999	999	999	999	999	999	999	999	999	999	999	999	999	999	999	999	999	999	999	999	999	999	999	999	999	999	999	999	999	999	999	2
1108	999	1	0	1	999	999	999	999	999	999	999	999	999	999	999	999	999	999	999	999	999	999	999	999	999	999	999	999	999	999	999	999	999	999	999	999	999	999	999	999	999	999	999	999	999	999	999	999	5
1109	999	1	0	1	999	999	999	999	999	999	999	999	999	999	999	999	999	999	999	999	999	999	999	999	999	999	999	999	999	999	999	999	999	999	999	999	999	999	999	999	999	999	999	999	999	999	999	999	6
1110	999	1	0	1	999	999	999	999	999	999	999	999	999	999	999	999	999	999	999	999	999	999	999	999	999	999	999	999	999	999	999	999	999	999	999	999	999	999	999	999	999	999	999	999	999	999	999	999	5
1111	999	1	0	1	999	999	999	999	999	999	999	999	999	999	999	999	999	999	999	999	999	999	999	999	999	999	999	999	999	999	999	999	999	999	999	999	999	999	999	999	999	999	999	999	999	999	999	999	5
1112	999	1	0	1	999	999	999	999	999	999	999	999	999	999	999	999	999	999	999	999	999	999	999	999	999	999	999	999	999	999	999	999	999	999	999	999	999	999	999	999	999	999	999	999	999	999	999	999	2
1113	999	1	0	1	999	999	999	999	999	999	999	999	999	999	999	999	999	999	999	999	999	999	999	999	999	999	999	999	999	999	999	999	999	999	999	999	999	999	999	999	999	999	999	999	999	999	999	999	5
1114	999	1	0	1	999	999	999	999	999	999	999	999	999	999	999	999	999	999	999	999	999	999	999	999	999	999	999	999	999	999	999	999	999	999	999	999	999	999	999	999	999	999	999	999	999	999	999	999	6
1115	999	1	0	1	999	999	999	999	999	999	999	999	999	999	999	999	999	999	999	999	999	999	999	999	999	999	999	999	999	999	999	999	999	999	999	999	999	999	999	999	999	999	999	999	999	999	999	999	5
1116	999	1	0	1	999	999	999	999	999	999	999	999	999	999	999	999	999	999	999	999	999	999	999	999	999	999	999	999	999	999	999	999	999	999	999	999	999	999	999	999	999	999	999	999	999	999	999	999	4
1117	999	1	0	1	999	999	999	999	999	999	999	999	999	999	999	999	999	999	999	999	999	999	999	999	999	999	999	999	999	999	999	999	999	999	999	999	999	999	999	999	999	999	999	999	999	999	999	999	6
1215	999	1	0	1	999	999	999	999	999	999	999	999	999	999	999	999	999	999	999	999	999	999	999	999	999	999	999	999	999	999	999	999	999	999	999	999	999	999	999	999	999	999	999	999	999	999	999	999	2
1216	999	1	0	1	999	999	999	999	999	999	999	999	999	999	999	999	999	999	999	999	999	999	999	999	999	999	999	999	999	999	999	999	999	999	999	999	999	999	999	999	999	999	999	999	999	999	999	999	6
1217	999	1	0	1	999	999	999	999	999	999	999	999	999	999	999	999	999	999	999	999	999	999	999	999	999	999	999	999	999	999	999	999	999	999	999	999	999	999	999	999	999	999	999	999	999	999	999	999	5
1218	999	1	0	1	999	999	999	999	999	999	999	999	999	999	999	999	999	999	999	999	999	999	999	999	999	999	999	999	999	999	999	999	999	999	999	999	999	999	999	999	999	999	999	999	999	999	999	999	6
1219	999	1	0	1	999	999	999	999	999	999	999	999	999	999	999	999	999	999	999	999	999	999	999	999	999	999	999	999	999	999	999	999	999	999	999	999	999	999	999	999	999	999	999	999	999	999	999	999	4
1220	999	1	0	1	999	999	999	999	999	999	999	999	999	999	999	999	999	999	999	999	999	999	999	999	999	999	999	999	999	999	999	999	999	999	999	999	999	999	999	999	999	999	999	999	999	999	999	999	4
1221	999	1	0	1	999	999	999	999	999	999	999	999	999	999	999	999	999	999	999	999	999	999	999	999	999	999	999	999	999	999	999	999	999	999	999	999	999	999	999	999	999	999	999	999	999	999	999	999	5
1222	999	1	0	1	999	999	999	999	999	999	999	999	999	999	999	999	999	999	999	999	999	999	999	999	999	999	999	999	999	999	999	999	999	999	999	999	999	999	999	999	999	999	999	999	999	999	999	999	1
1223	999	1	0	1	999	999	999	999	999	999	999	999	999	999	999	999	999	999	999	999	999	999	999	999	999	999	999	999	999	999	999	999	999	999	999	999	999	999	999	999	999	999	999	999	999	999	999	999	6
1224	999	1	0	1	999	999	999	999	999	999	999	999	999	999	999	999	999	999	999	999	999	999	999	999	999	999	999	999	999	999	999	999	999	999	999	999	999	999	999	999	999	999	999	999	999	999	999	999	4
1263	999	1	0	1	999	999	999	999	999	999	999	999	999	999	999	999	999	999	999	999	999	999	999	999	999	999	999	999	999	999	999	999	999	999	999	999	999	999	999	999	999	999	999	999	999	999	999	999	5
1264	999	1	0	1	999	999	999	999	999	999	999	999	999	999	999	999	999	999	999	999	999	999	999	999	999	999	999	999	999	999	999	999	999	999	999	999	999	999	999	999	999	999	999	999	999	999	999	999	6
1265	999	1	0	1	999	999	999	999	999	999	999	999	999	999	999	999	999	999	999	999	999	999	999	999	999	999	999	999	999	999	999	999	999	999	999	999	999	999	999	999	999	999	999	999	999	999	999	999	6
1266	999	1	0	1	999	999	999	999	999	999	999	999	999	999	999	999	999	999	999	999	999	999	999	999	999	999	999	999	999	999	999	999	999	999	999	999	999	999	999	999	999	999	999	999	999	999	999	999	5
1267	999	1	0	1	999	999	999	999	999	999	999	999	999	999	999	999	999	999	999	999	999	999	999	999	999	999	999	999	999	999	999	999	999	999	999	999	999	999	999	999	999	999	999	999	999	999	999	999	3
1268	999	1	0	1	999	999	999	999	999	999	999	999	999	999	999	999	999	999	999	999	999	999	999	999	999	999	999	999	999	999	999	999	999	999	999	999	999	999	999	999	999	999	999	999	999	999	999	999	5
1269	999	1	0	1	999	999	999	999	999	999	999	999	999	999	999	999	999	999	999	999	999	999	999	999	999	999	999	999	999	999	999	999	999	999	999	999	999	999	999	999	999	999	999	999	999	999	999	999	6
1270	999	1	0	1	999	999	999	999	999	999	999	999	999	999	999	999	999	999	999	999	999	999	999	999	999	999	999	999	999	999	999	999	999	999	999	999	999	999	999	999	999	999	999	999	999	999	999	999	2
1271	999	1	0	1	999	999	999	999	999	999	999	999	999	999	999	999	999	999	999	999	999	999	999	999	999	999	999	999	999	999	999	999	999	999	999	999	999	999	999	999	999	999	999	999	999	999	999	999	5
1272	999	1	0	1	999	999	999	999	999	999	999	999	999	999	999	999	999	999	999	999	999	999	999	999	999	999	999	999	999	999	999	999	999	999	999	999	999	999	999	999	999	999	999	999	999	999	999	999	3
1273	999	1	0	1	999	999	999	999	999	999	999	999	999	999	999	999	999	999	999	999	999	999	999	999	999	999	999	999	999	999	999	999	999	999	999	999	999	999	999	999	999	999	999	999	999	999	999	999	6
1274	999	1	0	1	999	999	999	999	999	999	999	999	999	999	999	999	999	999	999	999	999	999	999	999	999	999	999	999	999	999	999	999	999	999	999	999	999	999	999	999	999	999	999	999	999	999	999	999	4
1275	999	1	0	1	999	999	999	999	999	999	999	999	999	999	999	999	999	999	999	999	999	999	999	999	999	999	999	999	999	999	999	999	999	999	999	999	999	999	999	999	999	999	999	999	999	999	999	999	6
1276	999	1	0	1	999	999	999	999	999	999	999	999	999	999	999	999	999	999	999	999	999	999	999	999	999	999	999	999	999	999	999	999	999	999	999	999	999	999	999	999	999	999	999	999	999	999	999	999	5
1277	999	1	0	1	999	999	999	999	999	999	999	999	999	999	999	999	999	999	999	999	999	999	999	999	999	999	999	999	999	999	999	999	999	999	999	999	999	999	999	999	999	999	999	999	999	999	999	999	5
1278	999	1	0	1	999	999	999	999	999	999	999	999	999	999	999	999	999	999	999	999	999	999	999	999	999	999	999	999	999	999	999	999	999	999	999	999	999	999	999	999	999	999	999	999	999	999	999	999	5
1279	999	1	0	1	999	999	999	999	999	999	999	999	999	999	999	999	999	999	999	999	999	999	999	999	999	999	999	999	999	999	999	999	999	999	999	999	999	999	999	999	999	999	999	999	999	999	999	999	1
1280	999	1	0	1	999	999	999	999	999	999	999	999	999	999	999	999	999	999	999	999	999	999	999	999	999	999	999	999	999	999	999	999	999	999	999	999	999	999	999	999	999	999	999	999	999	999	999	999	6
1281	999	1	0	1	999	999	999	999	999	999	999	999	999	999	999	999	999	999	999	999	999	999	999	999	999	999	999	999	999	999	999	999	999	999	999	999	999	999	999	999	999	999	999	999	999	999	999	999	4
1282	999	1	0	1	999	999	999	999	999	999	999	999	999	999	999	999	999	999	999	999	999	999	999	999	999	999	999	999	999	999	999	999	999	999	999	999	999	999	999	999	999	999	999	999	999	999	999	999	5
1283	999	1	0	1	999	999	999	999	999	999	999	999	999	999	999	999	999	999	999	999	999	999	999	999	999	999	999	999	999	999	999	999	999	999	999	999	999	999	999	999	999	999	999	999	999	999	999	999	4
1284	999	1	0	1	999	999	999	999	999	999	999	999	999	999	999	999	999	999	999	999	999	999	999	999	999	999	999	999	999	999	999	999	999	999	999	999	999	999	999	999	999	999	999	999	999	999	999	999	5
1285	999	1	0	1	999	999	999	999	999	999	999	999	999	999	999	999	999	999	999	999	999	999	999	999	999	999	999	999	999	999	999	999	999	999	999	999	999	999	999	999	999	999	999	999	999	999	999	999	5
1286	999	1	0	1	999	999	999	999	999	999	999	999	999	999	999	999	999	999	999	999	999	999	999	999	999	999	999	999	999	999	999	999	999	999	999	999	999	999	999	999	999	999	999	999	999	999	999	999	1
1287	999	1	0	1	999	999	999	999	999	999	999	999	999	999	999	999	999	999	999	999	999	999	999	999	999	999	999	999	999	999	999	999	999	999	999	999	999	999	999	999	999	999	999	999	999	999	999	999	5
1288	999	1	0	1	999	999	999	999	999	999	999	999	999	999	999	999	999	999	999	999	999	999	999	999	999	999	999	999	999	999	999	999	999	999	999	999	999	999	999	999	999	999	999	999	999	999	999	999	5
1289	999	1	0	1	999	999	999	999	999	999	999	999	999	999	999	999	999	999	999	999	999	999	999	999	999	999	999	999	999	999	999	999	999	999	999	999	999	999	999	999	999	999	999	999	999	999	999	999	5
1290	999	1	0	1	999	999	999	999	999	999	999	999	999	999	999	999	999	999	999	999	999	999	999	999	999	999	999	999	999	999	999	999	999	999	999	999	999	999	999	999	999	999	999	999	999	999	999	999	5
1291	999	1	0	1	999	999	999	999	999	999	999	999	999	999	999	999	999	999	999	999	999	999	999	999	999	999	999	999	999	999	999	999	999	999	999	999	999	999	999	999	999	999	999	999	999	999	999	999	6
1292	999	1	0	1	999	999	999	999	999	999	999	999	999	999	999	999	999	999	999	999	999	999	999	999	999	999	999	999	999	999	999	999	999	999	999	999	999	999	999	999	999	999	999	999	999	999	999	999	5
1293	999	1	0	1	999	999	999	999	999	999	999	999	999	999	999	999	999	999	999	999	999	999	999	999	999	999	999	999	999	999	999	999	999	999	999	999	999	999	999	999	999	999	999	999	999	999	999	999	6
1294	999	1	0	1	999	999	999	999	999	999	999	999	999	999	999	999	999	999	999	999	999	999	999	999	999	999	999	999	999	999	999	999	999	999	999	999	999	999	999	999	999	999	999	999	999	999	999	999	5
1295	999	1	0	1	999	999	999	999	999	999	999	999	999	999	999	999	999	999	999	999	999	999	999	999	999	999	999	999	999	999	999	999	999	999	999	999	999	999	999	999	999	999	999	999	999	999	999	999	5
1296	999	1	0	1	999	999	999	999	999	999	999	999	999	999	999	999	999	999	999	999	999	999	999	999	999	999	999	999	999	999	999	999	999	999	999	999	999	999	999	999	999	999	999	999	999	999	999	999	5
1297	999	1	0	1	999	999	999	999	999	999	999	999	999	999	999	999	999	999	999	999	999	999	999	999	999	999	999	999	999	999	999	999	999	999	999	999	999	999	999	999	999	999	999	999	999	999	999	999	5
1298	999	1	0	1	999	999	999	999	999	999	999	999	999	999	999	999	999	999	999	999	999	999	999	999	999	999	999	999	999	999	999	999	999	999	999	999	999	999	999	999	999	999	999	999	999	999	999	999	6
1299	999	1	0	1	999	999	999	999	999	999	999	999	999	999	999	999	999	999	999	999	999	999	999	999	999	999	999	999	999	999	999	999	999	999	999	999	999	999	999	999	999	999	999	999	999	999	999	999	6
1300	999	1	0	1	999	999	999	999	999	999	999	999	999	999	999	999	999	999	999	999	999	999	999	999	999	999	999	999	999	999	999	999	999	999	999	999	999	999	999	999	999	999	999	999	999	999	999	999	4
1301	999	1	0	1	999	999	999	999	999	999	999	999	999	999	999	999	999	999	999	999	999	999	999	999	999	999	999	999	999	999	999	999	999	999	999	999	999	999	999	999	999	999	999	999	999	999	999	999	6
1302	999	1	0	1	999	999	999	999	999	999	999	999	999	999	999	999	999	999	999	999	999	999	999	999	999	999	999	999	999	999	999	999	999	999	999	999	999	999	999	999	999	999	999	999	999	999	999	999	4
1303	999	1	0	1	999	999	999	999	999	999	999	999	999	999	999	999	999	999	999	999	999	999	999	999	999	999	999	999	999	999	999	999	999	999	999	999	999	999	999	999	999	999	999	999	999	999	999	999	5
1304	999	1	0	1	999	999	999	999	999	999	999	999	999	999	999	999	999	999	999	999	999	999	999	999	999	999	999	999	999	999	999	999	999	999	999	999	999	999	999	999	999	999	999	999	999	999	999	999	2
1305	999	1	0	1	999	999	999	999	999	999	999	999	999	999	999	999	999	999	999	999	999	999	999	999	999	999	999	999	999	999	999	999	999	999	999	999	999	999	999	999	999	999	999	999	999	999	999	999	5
1306	999	1	0	1	999	999	999	999	999	999	999	999	999	999	999	999	999	999	999	999	999	999	999	999	999	999	999	999	999	999	999	999	999	999	999	999	999	999	999	999	999	999	999	999	999	999	999	999	4
1307	999	1	0	1	999	999	999	999	999	999	999	999	999	999	999	999	999	999	999	999	999	999	999	999	999	999	999	999	999	999	999	999	999	999	999	999	999	999	999	999	999	999	999	999	999	999	999	999	5
1308	999	1	0	1	999	999	999	999	999	999	999	999	999	999	999	999	999	999	999	999	999	999	999	999	999	999	999	999	999	999	999	999	999	999	999	999	999	999	999	999	999	999	999	999	999	999	999	999	5
1309	999	1	0	1	999	999	999	999	999	999	999	999	999	999	999	999	999	999	999	999	999	999	999	999	999	999	999	999	999	999	999	999	999	999	999	999	999	999	999	999	999	999	999	999	999	999	999	999	5
1310	999	1	0	1	999	999	999	999	999	999	999	999	999	999	999	999	999	999	999	999	999	999	999	999	999	999	999	999	999	999	999	999	999	999	999	999	999	999	999	999	999	999	999	999	999	999	999	999	4
1311	999	1	0	1	999	999	999	999	999	999	999	999	999	999	999	999	999	999	999	999	999	999	999	999	999	999	999	999	999	999	999	999	999	999	999	999	999	999	999	999	999	999	999	999	999	999	999	999	4
1312	999	1	0	1	999	999	999	999	999	999	999	999	999	999	999	999	999	999	999	999	999	999	999	999	999	999	999	999	999	999	999	999	999	999	999	999	999	999	999	999	999	999	999	999	999	999	999	999	6
1313	999	1	0	1	999	999	999	999	999	999	999	999	999	999	999	999	999	999	999	999	999	999	999	999	999	999	999	999	999	999	999	999	999	999	999	999	999	999	999	999	999	999	999	999	999	999	999	999	5
1314	999	1	0	1	999	999	999	999	999	999	999	999	999	999	999	999	999	999	999	999	999	999	999	999	999	999	999	999	999	999	999	999	999	999	999	999	999	999	999	999	999	999	999	999	999	999	999	999	4
1315	999	1	0	1	999	999	999	999	999	999	999	999	999	999	999	999	999	999	999	999	999	999	999	999	999	999	999	999	999	999	999	999	999	999	999	999	999	999	999	999	999	999	999	999	999	999	999	999	4
1316	999	1	0	1	999	999	999	999	999	999	999	999	999	999	999	999	999	999	999	999	999	999	999	999	999	999	999	999	999	999	999	999	999	999	999	999	999	999	999	999	999	999	999	999	999	999	999	999	6
1460	999	1	0	1	999	999	999	999	999	999	999	999	999	999	999	999	999	999	999	999	999	999	999	999	999	999	999	999	999	999	999	999	999	999	999	999	999	999	999	999	999	999	999	999	999	999	999	999	5
1461	999	1	0	1	999	999	999	999	999	999	999	999	999	999	999	999	999	999	999	999	999	999	999	999	999	999	999	999	999	999	999	999	999	999	999	999	999	999	999	999	999	999	999	999	999	999	999	999	5
1462	999	1	0	1	999	999	999	999	999	999	999	999	999	999	999	999	999	999	999	999	999	999	999	999	999	999	999	999	999	999	999	999	999	999	999	999	999	999	999	999	999	999	999	999	999	999	999	999	6
1463	999	1	0	1	999	999	999	999	999	999	999	999	999	999	999	999	999	999	999	999	999	999	999	999	999	999	999	999	999	999	999	999	999	999	999	999	999	999	999	999	999	999	999	999	999	999	999	999	4
1464	999	1	0	1	999	999	999	999	999	999	999	999	999	999	999	999	999	999	999	999	999	999	999	999	999	999	999	999	999	999	999	999	999	999	999	999	999	999	999	999	999	999	999	999	999	999	999	999	4
1465	999	1	0	1	999	999	999	999	999	999	999	999	999	999	999	999	999	999	999	999	999	999	999	999	999	999	999	999	999	999	999	999	999	999	999	999	999	999	999	999	999	999	999	999	999	999	999	999	5
1466	999	1	0	1	999	999	999	999	999	999	999	999	999	999	999	999	999	999	999	999	999	999	999	999	999	999	999	999	999	999	999	999	999	999	999	999	999	999	999	999	999	999	999	999	999	999	999	999	3
1467	999	1	0	1	999	999	999	999	999	999	999	999	999	999	999	999	999	999	999	999	999	999	999	999	999	999	999	999	999	999	999	999	999	999	999	999	999	999	999	999	999	999	999	999	999	999	999	999	5
1468	999	1	0	1	999	999	999	999	999	999	999	999	999	999	999	999	999	999	999	999	999	999	999	999	999	999	999	999	999	999	999	999	999	999	999	999	999	999	999	999	999	999	999	999	999	999	999	999	5
1469	999	1	0	1	999	999	999	999	999	999	999	999	999	999	999	999	999	999	999	999	999	999	999	999	999	999	999	999	999	999	999	999	999	999	999	999	999	999	999	999	999	999	999	999	999	999	999	999	6
1470	999	1	0	1	999	999	999	999	999	999	999	999	999	999	999	999	999	999	999	999	999	999	999	999	999	999	999	999	999	999	999	999	999	999	999	999	999	999	999	999	999	999	999	999	999	999	999	999	4
1471	999	1	0	1	999	999	999	999	999	999	999	999	999	999	999	999	999	999	999	999	999	999	999	999	999	999	999	999	999	999	999	999	999	999	999	999	999	999	999	999	999	999	999	999	999	999	999	999	6
1472	999	1	0	1	999	999	999	999	999	999	999	999	999	999	999	999	999	999	999	999	999	999	999	999	999	999	999	999	999	999	999	999	999	999	999	999	999	999	999	999	999	999	999	999	999	999	999	999	6
1473	999	1	0	1	999	999	999	999	999	999	999	999	999	999	999	999	999	999	999	999	999	999	999	999	999	999	999	999	999	999	999	999	999	999	999	999	999	999	999	999	999	999	999	999	999	999	999	999	2
1474	999	1	0	1	999	999	999	999	999	999	999	999	999	999	999	999	999	999	999	999	999	999	999	999	999	999	999	999	999	999	999	999	999	999	999	999	999	999	999	999	999	999	999	999	999	999	999	999	3
1475	999	1	0	1	999	999	999	999	999	999	999	999	999	999	999	999	999	999	999	999	999	999	999	999	999	999	999	999	999	999	999	999	999	999	999	999	999	999	999	999	999	999	999	999	999	999	999	999	5
1476	999	1	0	1	999	999	999	999	999	999	999	999	999	999	999	999	999	999	999	999	999	999	999	999	999	999	999	999	999	999	999	999	999	999	999	999	999	999	999	999	999	999	999	999	999	999	999	999	5
1477	999	1	0	1	999	999	999	999	999	999	999	999	999	999	999	999	999	999	999	999	999	999	999	999	999	999	999	999	999	999	999	999	999	999	999	999	999	999	999	999	999	999	999	999	999	999	999	999	5
1478	999	1	0	1	999	999	999	999	999	999	999	999	999	999	999	999	999	999	999	999	999	999	999	999	999	999	999	999	999	999	999	999	999	999	999	999	999	999	999	999	999	999	999	999	999	999	999	999	5
1479	999	1	0	1	999	999	999	999	999	999	999	999	999	999	999	999	999	999	999	999	999	999	999	999	999	999	999	999	999	999	999	999	999	999	999	999	999	999	999	999	999	999	999	999	999	999	999	999	6
1480	999	1	0	1	999	999	999	999	999	999	999	999	999	999	999	999	999	999	999	999	999	999	999	999	999	999	999	999	999	999	999	999	999	999	999	999	999	999	999	999	999	999	999	999	999	999	999	999	3
1481	999	1	0	1	999	999	999	999	999	999	999	999	999	999	999	999	999	999	999	999	999	999	999	999	999	999	999	999	999	999	999	999	999	999	999	999	999	999	999	999	999	999	999	999	999	999	999	999	4
1482	999	1	0	1	999	999	999	999	999	999	999	999	999	999	999	999	999	999	999	999	999	999	999	999	999	999	999	999	999	999	999	999	999	999	999	999	999	999	999	999	999	999	999	999	999	999	999	999	6
1483	999	1	0	1	999	999	999	999	999	999	999	999	999	999	999	999	999	999	999	999	999	999	999	999	999	999	999	999	999	999	999	999	999	999	999	999	999	999	999	999	999	999	999	999	999	999	999	999	6
1484	999	1	0	1	999	999	999	999	999	999	999	999	999	999	999	999	999	999	999	999	999	999	999	999	999	999	999	999	999	999	999	999	999	999	999	999	999	999	999	999	999	999	999	999	999	999	999	999	4
1485	999	1	0	1	999	999	999	999	999	999	999	999	999	999	999	999	999	999	999	999	999	999	999	999	999	999	999	999	999	999	999	999	999	999	999	999	999	999	999	999	999	999	999	999	999	999	999	999	6
1486	999	1	0	1	999	999	999	999	999	999	999	999	999	999	999	999	999	999	999	999	999	999	999	999	999	999	999	999	999	999	999	999	999	999	999	999	999	999	999	999	999	999	999	999	999	999	999	999	6
1487	999	1	0	1	999	999	999	999	999	999	999	999	999	999	999	999	999	999	999	999	999	999	999	999	999	999	999	999	999	999	999	999	999	999	999	999	999	999	999	999	999	999	999	999	999	999	999	999	6
1488	999	1	0	1	999	999	999	999	999	999	999	999	999	999	999	999	999	999	999	999	999	999	999	999	999	999	999	999	999	999	999	999	999	999	999	999	999	999	999	999	999	999	999	999	999	999	999	999	5
1489	999	1	0	1	999	999	999	999	999	999	999	999	999	999	999	999	999	999	999	999	999	999	999	999	999	999	999	999	999	999	999	999	999	999	999	999	999	999	999	999	999	999	999	999	999	999	999	999	6
1490	999	1	0	1	999	999	999	999	999	999	999	999	999	999	999	999	999	999	999	999	999	999	999	999	999	999	999	999	999	999	999	999	999	999	999	999	999	999	999	999	999	999	999	999	999	999	999	999	6
1491	999	1	0	1	999	999	999	999	999	999	999	999	999	999	999	999	999	999	999	999	999	999	999	999	999	999	999	999	999	999	999	999	999	999	999	999	999	999	999	999	999	999	999	999	999	999	999	999	5
1492	999	1	0	1	999	999	999	999	999	999	999	999	999	999	999	999	999	999	999	999	999	999	999	999	999	999	999	999	999	999	999	999	999	999	999	999	999	999	999	999	999	999	999	999	999	999	999	999	6
1493	999	1	0	1	999	999	999	999	999	999	999	999	999	999	999	999	999	999	999	999	999	999	999	999	999	999	999	999	999	999	999	999	999	999	999	999	999	999	999	999	999	999	999	999	999	999	999	999	6
1494	999	1	0	1	999	999	999	999	999	999	999	999	999	999	999	999	999	999	999	999	999	999	999	999	999	999	999	999	999	999	999	999	999	999	999	999	999	999	999	999	999	999	999	999	999	999	999	999	5
1495	999	1	0	1	999	999	999	999	999	999	999	999	999	999	999	999	999	999	999	999	999	999	999	999	999	999	999	999	999	999	999	999	999	999	999	999	999	999	999	999	999	999	999	999	999	999	999	999	5
1496	999	1	0	1	999	999	999	999	999	999	999	999	999	999	999	999	999	999	999	999	999	999	999	999	999	999	999	999	999	999	999	999	999	999	999	999	999	999	999	999	999	999	999	999	999	999	999	999	6
1497	999	1	0	1	999	999	999	999	999	999	999	999	999	999	999	999	999	999	999	999	999	999	999	999	999	999	999	999	999	999	999	999	999	999	999	999	999	999	999	999	999	999	999	999	999	999	999	999	4
1498	999	1	0	1	999	999	999	999	999	999	999	999	999	999	999	999	999	999	999	999	999	999	999	999	999	999	999	999	999	999	999	999	999	999	999	999	999	999	999	999	999	999	999	999	999	999	999	999	6
1499	999	1	0	1	999	999	999	999	999	999	999	999	999	999	999	999	999	999	999	999	999	999	999	999	999	999	999	999	999	999	999	999	999	999	999	999	999	999	999	999	999	999	999	999	999	999	999	999	6
1500	999	1	0	1	999	999	999	999	999	999	999	999	999	999	999	999	999	999	999	999	999	999	999	999	999	999	999	999	999	999	999	999	999	999	999	999	999	999	999	999	999	999	999	999	999	999	999	999	5
1501	999	1	0	1	999	999	999	999	999	999	999	999	999	999	999	999	999	999	999	999	999	999	999	999	999	999	999	999	999	999	999	999	999	999	999	999	999	999	999	999	999	999	999	999	999	999	999	999	6
1502	999	1	0	1	999	999	999	999	999	999	999	999	999	999	999	999	999	999	999	999	999	999	999	999	999	999	999	999	999	999	999	999	999	999	999	999	999	999	999	999	999	999	999	999	999	999	999	999	4
1503	999	1	0	1	999	999	999	999	999	999	999	999	999	999	999	999	999	999	999	999	999	999	999	999	999	999	999	999	999	999	999	999	999	999	999	999	999	999	999	999	999	999	999	999	999	999	999	999	4
1504	999	1	0	1	999	999	999	999	999	999	999	999	999	999	999	999	999	999	999	999	999	999	999	999	999	999	999	999	999	999	999	999	999	999	999	999	999	999	999	999	999	999	999	999	999	999	999	999	5
1505	999	1	0	1	999	999	999	999	999	999	999	999	999	999	999	999	999	999	999	999	999	999	999	999	999	999	999	999	999	999	999	999	999	999	999	999	999	999	999	999	999	999	999	999	999	999	999	999	6
1506	999	1	0	1	999	999	999	999	999	999	999	999	999	999	999	999	999	999	999	999	999	999	999	999	999	999	999	999	999	999	999	999	999	999	999	999	999	999	999	999	999	999	999	999	999	999	999	999	6
1507	999	1	0	1	999	999	999	999	999	999	999	999	999	999	999	999	999	999	999	999	999	999	999	999	999	999	999	999	999	999	999	999	999	999	999	999	999	999	999	999	999	999	999	999	999	999	999	999	5
1508	999	1	0	1	999	999	999	999	999	999	999	999	999	999	999	999	999	999	999	999	999	999	999	999	999	999	999	999	999	999	999	999	999	999	999	999	999	999	999	999	999	999	999	999	999	999	999	999	5
1509	999	1	0	1	999	999	999	999	999	999	999	999	999	999	999	999	999	999	999	999	999	999	999	999	999	999	999	999	999	999	999	999	999	999	999	999	999	999	999	999	999	999	999	999	999	999	999	999	5
1510	999	1	0	1	999	999	999	999	999	999	999	999	999	999	999	999	999	999	999	999	999	999	999	999	999	999	999	999	999	999	999	999	999	999	999	999	999	999	999	999	999	999	999	999	999	999	999	999	4
1511	999	1	0	1	999	999	999	999	999	999	999	999	999	999	999	999	999	999	999	999	999	999	999	999	999	999	999	999	999	999	999	999	999	999	999	999	999	999	999	999	999	999	999	999	999	999	999	999	1
1512	999	1	0	1	999	999	999	999	999	999	999	999	999	999	999	999	999	999	999	999	999	999	999	999	999	999	999	999	999	999	999	999	999	999	999	999	999	999	999	999	999	999	999	999	999	999	999	999	4
1513	999	1	0	1	999	999	999	999	999	999	999	999	999	999	999	999	999	999	999	999	999	999	999	999	999	999	999	999	999	999	999	999	999	999	999	999	999	999	999	999	999	999	999	999	999	999	999	999	6
1514	999	1	0	1	999	999	999	999	999	999	999	999	999	999	999	999	999	999	999	999	999	999	999	999	999	999	999	999	999	999	999	999	999	999	999	999	999	999	999	999	999	999	999	999	999	999	999	999	4
1515	999	1	0	1	999	999	999	999	999	999	999	999	999	999	999	999	999	999	999	999	999	999	999	999	999	999	999	999	999	999	999	999	999	999	999	999	999	999	999	999	999	999	999	999	999	999	999	999	5
1516	999	1	0	1	999	999	999	999	999	999	999	999	999	999	999	999	999	999	999	999	999	999	999	999	999	999	999	999	999	999	999	999	999	999	999	999	999	999	999	999	999	999	999	999	999	999	999	999	6
1517	999	1	0	1	999	999	999	999	999	999	999	999	999	999	999	999	999	999	999	999	999	999	999	999	999	999	999	999	999	999	999	999	999	999	999	999	999	999	999	999	999	999	999	999	999	999	999	999	6
1518	999	1	0	1	999	999	999	999	999	999	999	999	999	999	999	999	999	999	999	999	999	999	999	999	999	999	999	999	999	999	999	999	999	999	999	999	999	999	999	999	999	999	999	999	999	999	999	999	5
1519	999	1	0	1	999	999	999	999	999	999	999	999	999	999	999	999	999	999	999	999	999	999	999	999	999	999	999	999	999	999	999	999	999	999	999	999	999	999	999	999	999	999	999	999	999	999	999	999	5
1520	999	1	0	1	999	999	999	999	999	999	999	999	999	999	999	999	999	999	999	999	999	999	999	999	999	999	999	999	999	999	999	999	999	999	999	999	999	999	999	999	999	999	999	999	999	999	999	999	4
1521	999	1	0	1	999	999	999	999	999	999	999	999	999	999	999	999	999	999	999	999	999	999	999	999	999	999	999	999	999	999	999	999	999	999	999	999	999	999	999	999	999	999	999	999	999	999	999	999	4
1522	999	1	0	1	999	999	999	999	999	999	999	999	999	999	999	999	999	999	999	999	999	999	999	999	999	999	999	999	999	999	999	999	999	999	999	999	999	999	999	999	999	999	999	999	999	999	999	999	6
1523	999	1	0	1	999	999	999	999	999	999	999	999	999	999	999	999	999	999	999	999	999	999	999	999	999	999	999	999	999	999	999	999	999	999	999	999	999	999	999	999	999	999	999	999	999	999	999	999	6
1524	999	1	0	1	999	999	999	999	999	999	999	999	999	999	999	999	999	999	999	999	999	999	999	999	999	999	999	999	999	999	999	999	999	999	999	999	999	999	999	999	999	999	999	999	999	999	999	999	6
1525	999	1	0	1	999	999	999	999	999	999	999	999	999	999	999	999	999	999	999	999	999	999	999	999	999	999	999	999	999	999	999	999	999	999	999	999	999	999	999	999	999	999	999	999	999	999	999	999	6
1526	999	1	0	1	999	999	999	999	999	999	999	999	999	999	999	999	999	999	999	999	999	999	999	999	999	999	999	999	999	999	999	999	999	999	999	999	999	999	999	999	999	999	999	999	999	999	999	999	5
1527	999	1	0	1	999	999	999	999	999	999	999	999	999	999	999	999	999	999	999	999	999	999	999	999	999	999	999	999	999	999	999	999	999	999	999	999	999	999	999	999	999	999	999	999	999	999	999	999	4
1528	999	1	0	1	999	999	999	999	999	999	999	999	999	999	999	999	999	999	999	999	999	999	999	999	999	999	999	999	999	999	999	999	999	999	999	999	999	999	999	999	999	999	999	999	999	999	999	999	3
1529	999	1	0	1	999	999	999	999	999	999	999	999	999	999	999	999	999	999	999	999	999	999	999	999	999	999	999	999	999	999	999	999	999	999	999	999	999	999	999	999	999	999	999	999	999	999	999	999	6
1530	999	1	0	1	999	999	999	999	999	999	999	999	999	999	999	999	999	999	999	999	999	999	999	999	999	999	999	999	999	999	999	999	999	999	999	999	999	999	999	999	999	999	999	999	999	999	999	999	6
1531	999	1	0	1	999	999	999	999	999	999	999	999	999	999	999	999	999	999	999	999	999	999	999	999	999	999	999	999	999	999	999	999	999	999	999	999	999	999	999	999	999	999	999	999	999	999	999	999	5
1532	999	1	0	1	999	999	999	999	999	999	999	999	999	999	999	999	999	999	999	999	999	999	999	999	999	999	999	999	999	999	999	999	999	999	999	999	999	999	999	999	999	999	999	999	999	999	999	999	4
1533	999	1	0	1	999	999	999	999	999	999	999	999	999	999	999	999	999	999	999	999	999	999	999	999	999	999	999	999	999	999	999	999	999	999	999	999	999	999	999	999	999	999	999	999	999	999	999	999	6
1534	999	1	0	1	999	999	999	999	999	999	999	999	999	999	999	999	999	999	999	999	999	999	999	999	999	999	999	999	999	999	999	999	999	999	999	999	999	999	999	999	999	999	999	999	999	999	999	999	4
1535	999	1	0	1	999	999	999	999	999	999	999	999	999	999	999	999	999	999	999	999	999	999	999	999	999	999	999	999	999	999	999	999	999	999	999	999	999	999	999	999	999	999	999	999	999	999	999	999	3
1536	999	1	0	1	999	999	999	999	999	999	999	999	999	999	999	999	999	999	999	999	999	999	999	999	999	999	999	999	999	999	999	999	999	999	999	999	999	999	999	999	999	999	999	999	999	999	999	999	5
1537	999	1	0	1	999	999	999	999	999	999	999	999	999	999	999	999	999	999	999	999	999	999	999	999	999	999	999	999	999	999	999	999	999	999	999	999	999	999	999	999	999	999	999	999	999	999	999	999	4
1538	999	1	0	1	999	999	999	999	999	999	999	999	999	999	999	999	999	999	999	999	999	999	999	999	999	999	999	999	999	999	999	999	999	999	999	999	999	999	999	999	999	999	999	999	999	999	999	999	6
1539	999	1	0	1	999	999	999	999	999	999	999	999	999	999	999	999	999	999	999	999	999	999	999	999	999	999	999	999	999	999	999	999	999	999	999	999	999	999	999	999	999	999	999	999	999	999	999	999	4
1540	999	1	0	1	999	999	999	999	999	999	999	999	999	999	999	999	999	999	999	999	999	999	999	999	999	999	999	999	999	999	999	999	999	999	999	999	999	999	999	999	999	999	999	999	999	999	999	999	6
1541	999	1	0	1	999	999	999	999	999	999	999	999	999	999	999	999	999	999	999	999	999	999	999	999	999	999	999	999	999	999	999	999	999	999	999	999	999	999	999	999	999	999	999	999	999	999	999	999	4
1542	999	1	0	1	999	999	999	999	999	999	999	999	999	999	999	999	999	999	999	999	999	999	999	999	999	999	999	999	999	999	999	999	999	999	999	999	999	999	999	999	999	999	999	999	999	999	999	999	6
1543	999	1	0	1	999	999	999	999	999	999	999	999	999	999	999	999	999	999	999	999	999	999	999	999	999	999	999	999	999	999	999	999	999	999	999	999	999	999	999	999	999	999	999	999	999	999	999	999	5
1544	999	1	0	1	999	999	999	999	999	999	999	999	999	999	999	999	999	999	999	999	999	999	999	999	999	999	999	999	999	999	999	999	999	999	999	999	999	999	999	999	999	999	999	999	999	999	999	999	4
1545	999	1	0	1	999	999	999	999	999	999	999	999	999	999	999	999	999	999	999	999	999	999	999	999	999	999	999	999	999	999	999	999	999	999	999	999	999	999	999	999	999	999	999	999	999	999	999	999	6
1546	999	1	0	1	999	999	999	999	999	999	999	999	999	999	999	999	999	999	999	999	999	999	999	999	999	999	999	999	999	999	999	999	999	999	999	999	999	999	999	999	999	999	999	999	999	999	999	999	6
1547	999	1	0	1	999	999	999	999	999	999	999	999	999	999	999	999	999	999	999	999	999	999	999	999	999	999	999	999	999	999	999	999	999	999	999	999	999	999	999	999	999	999	999	999	999	999	999	999	4
1548	999	1	0	1	999	999	999	999	999	999	999	999	999	999	999	999	999	999	999	999	999	999	999	999	999	999	999	999	999	999	999	999	999	999	999	999	999	999	999	999	999	999	999	999	999	999	999	999	5
1549	999	1	0	1	999	999	999	999	999	999	999	999	999	999	999	999	999	999	999	999	999	999	999	999	999	999	999	999	999	999	999	999	999	999	999	999	999	999	999	999	999	999	999	999	999	999	999	999	6
1550	999	1	0	1	999	999	999	999	999	999	999	999	999	999	999	999	999	999	999	999	999	999	999	999	999	999	999	999	999	999	999	999	999	999	999	999	999	999	999	999	999	999	999	999	999	999	999	999	3
1551	999	1	0	1	999	999	999	999	999	999	999	999	999	999	999	999	999	999	999	999	999	999	999	999	999	999	999	999	999	999	999	999	999	999	999	999	999	999	999	999	999	999	999	999	999	999	999	999	4
1552	999	1	0	1	999	999	999	999	999	999	999	999	999	999	999	999	999	999	999	999	999	999	999	999	999	999	999	999	999	999	999	999	999	999	999	999	999	999	999	999	999	999	999	999	999	999	999	999	6
1553	999	1	0	1	999	999	999	999	999	999	999	999	999	999	999	999	999	999	999	999	999	999	999	999	999	999	999	999	999	999	999	999	999	999	999	999	999	999	999	999	999	999	999	999	999	999	999	999	5
1554	999	1	0	1	999	999	999	999	999	999	999	999	999	999	999	999	999	999	999	999	999	999	999	999	999	999	999	999	999	999	999	999	999	999	999	999	999	999	999	999	999	999	999	999	999	999	999	999	5
1555	999	1	0	1	999	999	999	999	999	999	999	999	999	999	999	999	999	999	999	999	999	999	999	999	999	999	999	999	999	999	999	999	999	999	999	999	999	999	999	999	999	999	999	999	999	999	999	999	6
1556	999	1	0	1	999	999	999	999	999	999	999	999	999	999	999	999	999	999	999	999	999	999	999	999	999	999	999	999	999	999	999	999	999	999	999	999	999	999	999	999	999	999	999	999	999	999	999	999	5
1557	999	1	0	1	999	999	999	999	999	999	999	999	999	999	999	999	999	999	999	999	999	999	999	999	999	999	999	999	999	999	999	999	999	999	999	999	999	999	999	999	999	999	999	999	999	999	999	999	6
1558	999	1	0	1	999	999	999	999	999	999	999	999	999	999	999	999	999	999	999	999	999	999	999	999	999	999	999	999	999	999	999	999	999	999	999	999	999	999	999	999	999	999	999	999	999	999	999	999	6
1559	999	1	0	1	999	999	999	999	999	999	999	999	999	999	999	999	999	999	999	999	999	999	999	999	999	999	999	999	999	999	999	999	999	999	999	999	999	999	999	999	999	999	999	999	999	999	999	999	6
1560	999	1	0	1	999	999	999	999	999	999	999	999	999	999	999	999	999	999	999	999	999	999	999	999	999	999	999	999	999	999	999	999	999	999	999	999	999	999	999	999	999	999	999	999	999	999	999	999	5
1561	999	1	0	1	999	999	999	999	999	999	999	999	999	999	999	999	999	999	999	999	999	999	999	999	999	999	999	999	999	999	999	999	999	999	999	999	999	999	999	999	999	999	999	999	999	999	999	999	6
1562	999	1	0	1	999	999	999	999	999	999	999	999	999	999	999	999	999	999	999	999	999	999	999	999	999	999	999	999	999	999	999	999	999	999	999	999	999	999	999	999	999	999	999	999	999	999	999	999	5
1563	999	1	0	1	999	999	999	999	999	999	999	999	999	999	999	999	999	999	999	999	999	999	999	999	999	999	999	999	999	999	999	999	999	999	999	999	999	999	999	999	999	999	999	999	999	999	999	999	3
1564	999	1	0	1	999	999	999	999	999	999	999	999	999	999	999	999	999	999	999	999	999	999	999	999	999	999	999	999	999	999	999	999	999	999	999	999	999	999	999	999	999	999	999	999	999	999	999	999	2
1565	999	1	0	1	999	999	999	999	999	999	999	999	999	999	999	999	999	999	999	999	999	999	999	999	999	999	999	999	999	999	999	999	999	999	999	999	999	999	999	999	999	999	999	999	999	999	999	999	5
1566	999	1	0	1	999	999	999	999	999	999	999	999	999	999	999	999	999	999	999	999	999	999	999	999	999	999	999	999	999	999	999	999	999	999	999	999	999	999	999	999	999	999	999	999	999	999	999	999	4
1567	999	1	0	1	999	999	999	999	999	999	999	999	999	999	999	999	999	999	999	999	999	999	999	999	999	999	999	999	999	999	999	999	999	999	999	999	999	999	999	999	999	999	999	999	999	999	999	999	6
1568	999	1	0	1	999	999	999	999	999	999	999	999	999	999	999	999	999	999	999	999	999	999	999	999	999	999	999	999	999	999	999	999	999	999	999	999	999	999	999	999	999	999	999	999	999	999	999	999	4
1569	999	1	0	1	999	999	999	999	999	999	999	999	999	999	999	999	999	999	999	999	999	999	999	999	999	999	999	999	999	999	999	999	999	999	999	999	999	999	999	999	999	999	999	999	999	999	999	999	6
1570	999	1	0	1	999	999	999	999	999	999	999	999	999	999	999	999	999	999	999	999	999	999	999	999	999	999	999	999	999	999	999	999	999	999	999	999	999	999	999	999	999	999	999	999	999	999	999	999	6
1571	999	1	0	1	999	999	999	999	999	999	999	999	999	999	999	999	999	999	999	999	999	999	999	999	999	999	999	999	999	999	999	999	999	999	999	999	999	999	999	999	999	999	999	999	999	999	999	999	6
1572	999	1	0	1	999	999	999	999	999	999	999	999	999	999	999	999	999	999	999	999	999	999	999	999	999	999	999	999	999	999	999	999	999	999	999	999	999	999	999	999	999	999	999	999	999	999	999	999	6
1573	999	1	0	1	999	999	999	999	999	999	999	999	999	999	999	999	999	999	999	999	999	999	999	999	999	999	999	999	999	999	999	999	999	999	999	999	999	999	999	999	999	999	999	999	999	999	999	999	5
1574	999	1	0	1	999	999	999	999	999	999	999	999	999	999	999	999	999	999	999	999	999	999	999	999	999	999	999	999	999	999	999	999	999	999	999	999	999	999	999	999	999	999	999	999	999	999	999	999	4
1575	999	1	0	1	999	999	999	999	999	999	999	999	999	999	999	999	999	999	999	999	999	999	999	999	999	999	999	999	999	999	999	999	999	999	999	999	999	999	999	999	999	999	999	999	999	999	999	999	5
1576	999	1	0	1	999	999	999	999	999	999	999	999	999	999	999	999	999	999	999	999	999	999	999	999	999	999	999	999	999	999	999	999	999	999	999	999	999	999	999	999	999	999	999	999	999	999	999	999	3
1577	999	1	0	1	999	999	999	999	999	999	999	999	999	999	999	999	999	999	999	999	999	999	999	999	999	999	999	999	999	999	999	999	999	999	999	999	999	999	999	999	999	999	999	999	999	999	999	999	6
1578	999	1	0	1	999	999	999	999	999	999	999	999	999	999	999	999	999	999	999	999	999	999	999	999	999	999	999	999	999	999	999	999	999	999	999	999	999	999	999	999	999	999	999	999	999	999	999	999	4
1579	999	1	0	1	999	999	999	999	999	999	999	999	999	999	999	999	999	999	999	999	999	999	999	999	999	999	999	999	999	999	999	999	999	999	999	999	999	999	999	999	999	999	999	999	999	999	999	999	6
1580	999	1	0	1	999	999	999	999	999	999	999	999	999	999	999	999	999	999	999	999	999	999	999	999	999	999	999	999	999	999	999	999	999	999	999	999	999	999	999	999	999	999	999	999	999	999	999	999	5
1581	999	1	0	1	999	999	999	999	999	999	999	999	999	999	999	999	999	999	999	999	999	999	999	999	999	999	999	999	999	999	999	999	999	999	999	999	999	999	999	999	999	999	999	999	999	999	999	999	5
1582	999	1	0	1	999	999	999	999	999	999	999	999	999	999	999	999	999	999	999	999	999	999	999	999	999	999	999	999	999	999	999	999	999	999	999	999	999	999	999	999	999	999	999	999	999	999	999	999	3
1583	999	1	0	1	999	999	999	999	999	999	999	999	999	999	999	999	999	999	999	999	999	999	999	999	999	999	999	999	999	999	999	999	999	999	999	999	999	999	999	999	999	999	999	999	999	999	999	999	5
1584	999	1	0	1	999	999	999	999	999	999	999	999	999	999	999	999	999	999	999	999	999	999	999	999	999	999	999	999	999	999	999	999	999	999	999	999	999	999	999	999	999	999	999	999	999	999	999	999	3
1585	999	1	0	1	999	999	999	999	999	999	999	999	999	999	999	999	999	999	999	999	999	999	999	999	999	999	999	999	999	999	999	999	999	999	999	999	999	999	999	999	999	999	999	999	999	999	999	999	5
1586	999	1	0	1	999	999	999	999	999	999	999	999	999	999	999	999	999	999	999	999	999	999	999	999	999	999	999	999	999	999	999	999	999	999	999	999	999	999	999	999	999	999	999	999	999	999	999	999	4
1587	999	1	0	1	999	999	999	999	999	999	999	999	999	999	999	999	999	999	999	999	999	999	999	999	999	999	999	999	999	999	999	999	999	999	999	999	999	999	999	999	999	999	999	999	999	999	999	999	6
1588	999	1	0	1	999	999	999	999	999	999	999	999	999	999	999	999	999	999	999	999	999	999	999	999	999	999	999	999	999	999	999	999	999	999	999	999	999	999	999	999	999	999	999	999	999	999	999	999	4
1589	999	1	0	1	999	999	999	999	999	999	999	999	999	999	999	999	999	999	999	999	999	999	999	999	999	999	999	999	999	999	999	999	999	999	999	999	999	999	999	999	999	999	999	999	999	999	999	999	5
1590	999	1	0	1	999	999	999	999	999	999	999	999	999	999	999	999	999	999	999	999	999	999	999	999	999	999	999	999	999	999	999	999	999	999	999	999	999	999	999	999	999	999	999	999	999	999	999	999	5
1591	999	1	0	1	999	999	999	999	999	999	999	999	999	999	999	999	999	999	999	999	999	999	999	999	999	999	999	999	999	999	999	999	999	999	999	999	999	999	999	999	999	999	999	999	999	999	999	999	6
1592	999	1	0	1	999	999	999	999	999	999	999	999	999	999	999	999	999	999	999	999	999	999	999	999	999	999	999	999	999	999	999	999	999	999	999	999	999	999	999	999	999	999	999	999	999	999	999	999	4
1593	999	1	0	1	999	999	999	999	999	999	999	999	999	999	999	999	999	999	999	999	999	999	999	999	999	999	999	999	999	999	999	999	999	999	999	999	999	999	999	999	999	999	999	999	999	999	999	999	6
1594	999	1	0	1	999	999	999	999	999	999	999	999	999	999	999	999	999	999	999	999	999	999	999	999	999	999	999	999	999	999	999	999	999	999	999	999	999	999	999	999	999	999	999	999	999	999	999	999	2
1595	999	1	0	1	999	999	999	999	999	999	999	999	999	999	999	999	999	999	999	999	999	999	999	999	999	999	999	999	999	999	999	999	999	999	999	999	999	999	999	999	999	999	999	999	999	999	999	999	5
1596	999	1	0	1	999	999	999	999	999	999	999	999	999	999	999	999	999	999	999	999	999	999	999	999	999	999	999	999	999	999	999	999	999	999	999	999	999	999	999	999	999	999	999	999	999	999	999	999	5
1597	999	1	0	1	999	999	999	999	999	999	999	999	999	999	999	999	999	999	999	999	999	999	999	999	999	999	999	999	999	999	999	999	999	999	999	999	999	999	999	999	999	999	999	999	999	999	999	999	5
1598	999	1	0	1	999	999	999	999	999	999	999	999	999	999	999	999	999	999	999	999	999	999	999	999	999	999	999	999	999	999	999	999	999	999	999	999	999	999	999	999	999	999	999	999	999	999	999	999	6
1599	999	1	0	1	999	999	999	999	999	999	999	999	999	999	999	999	999	999	999	999	999	999	999	999	999	999	999	999	999	999	999	999	999	999	999	999	999	999	999	999	999	999	999	999	999	999	999	999	4
1600	999	1	0	1	999	999	999	999	999	999	999	999	999	999	999	999	999	999	999	999	999	999	999	999	999	999	999	999	999	999	999	999	999	999	999	999	999	999	999	999	999	999	999	999	999	999	999	999	6
1601	999	1	0	1	999	999	999	999	999	999	999	999	999	999	999	999	999	999	999	999	999	999	999	999	999	999	999	999	999	999	999	999	999	999	999	999	999	999	999	999	999	999	999	999	999	999	999	999	4
1602	999	1	0	1	999	999	999	999	999	999	999	999	999	999	999	999	999	999	999	999	999	999	999	999	999	999	999	999	999	999	999	999	999	999	999	999	999	999	999	999	999	999	999	999	999	999	999	999	5
1603	999	1	0	1	999	999	999	999	999	999	999	999	999	999	999	999	999	999	999	999	999	999	999	999	999	999	999	999	999	999	999	999	999	999	999	999	999	999	999	999	999	999	999	999	999	999	999	999	4
1604	999	1	0	1	999	999	999	999	999	999	999	999	999	999	999	999	999	999	999	999	999	999	999	999	999	999	999	999	999	999	999	999	999	999	999	999	999	999	999	999	999	999	999	999	999	999	999	999	5
1605	999	1	0	1	999	999	999	999	999	999	999	999	999	999	999	999	999	999	999	999	999	999	999	999	999	999	999	999	999	999	999	999	999	999	999	999	999	999	999	999	999	999	999	999	999	999	999	999	5
1606	999	1	0	1	999	999	999	999	999	999	999	999	999	999	999	999	999	999	999	999	999	999	999	999	999	999	999	999	999	999	999	999	999	999	999	999	999	999	999	999	999	999	999	999	999	999	999	999	6
1607	999	1	0	1	999	999	999	999	999	999	999	999	999	999	999	999	999	999	999	999	999	999	999	999	999	999	999	999	999	999	999	999	999	999	999	999	999	999	999	999	999	999	999	999	999	999	999	999	3
1608	999	1	0	1	999	999	999	999	999	999	999	999	999	999	999	999	999	999	999	999	999	999	999	999	999	999	999	999	999	999	999	999	999	999	999	999	999	999	999	999	999	999	999	999	999	999	999	999	6
1609	999	1	0	1	999	999	999	999	999	999	999	999	999	999	999	999	999	999	999	999	999	999	999	999	999	999	999	999	999	999	999	999	999	999	999	999	999	999	999	999	999	999	999	999	999	999	999	999	6
1610	999	1	0	1	999	999	999	999	999	999	999	999	999	999	999	999	999	999	999	999	999	999	999	999	999	999	999	999	999	999	999	999	999	999	999	999	999	999	999	999	999	999	999	999	999	999	999	999	6
1611	999	1	0	1	999	999	999	999	999	999	999	999	999	999	999	999	999	999	999	999	999	999	999	999	999	999	999	999	999	999	999	999	999	999	999	999	999	999	999	999	999	999	999	999	999	999	999	999	6
1612	999	1	0	1	999	999	999	999	999	999	999	999	999	999	999	999	999	999	999	999	999	999	999	999	999	999	999	999	999	999	999	999	999	999	999	999	999	999	999	999	999	999	999	999	999	999	999	999	2
1613	999	1	0	1	999	999	999	999	999	999	999	999	999	999	999	999	999	999	999	999	999	999	999	999	999	999	999	999	999	999	999	999	999	999	999	999	999	999	999	999	999	999	999	999	999	999	999	999	4
1614	999	1	0	1	999	999	999	999	999	999	999	999	999	999	999	999	999	999	999	999	999	999	999	999	999	999	999	999	999	999	999	999	999	999	999	999	999	999	999	999	999	999	999	999	999	999	999	999	4
1615	999	1	0	1	999	999	999	999	999	999	999	999	999	999	999	999	999	999	999	999	999	999	999	999	999	999	999	999	999	999	999	999	999	999	999	999	999	999	999	999	999	999	999	999	999	999	999	999	6
1616	999	1	0	1	999	999	999	999	999	999	999	999	999	999	999	999	999	999	999	999	999	999	999	999	999	999	999	999	999	999	999	999	999	999	999	999	999	999	999	999	999	999	999	999	999	999	999	999	5
1617	999	1	0	1	999	999	999	999	999	999	999	999	999	999	999	999	999	999	999	999	999	999	999	999	999	999	999	999	999	999	999	999	999	999	999	999	999	999	999	999	999	999	999	999	999	999	999	999	5
1618	999	1	0	1	999	999	999	999	999	999	999	999	999	999	999	999	999	999	999	999	999	999	999	999	999	999	999	999	999	999	999	999	999	999	999	999	999	999	999	999	999	999	999	999	999	999	999	999	6
1619	999	1	0	1	999	999	999	999	999	999	999	999	999	999	999	999	999	999	999	999	999	999	999	999	999	999	999	999	999	999	999	999	999	999	999	999	999	999	999	999	999	999	999	999	999	999	999	999	5
1620	999	1	0	1	999	999	999	999	999	999	999	999	999	999	999	999	999	999	999	999	999	999	999	999	999	999	999	999	999	999	999	999	999	999	999	999	999	999	999	999	999	999	999	999	999	999	999	999	3
1621	999	1	0	1	999	999	999	999	999	999	999	999	999	999	999	999	999	999	999	999	999	999	999	999	999	999	999	999	999	999	999	999	999	999	999	999	999	999	999	999	999	999	999	999	999	999	999	999	5
1622	999	1	0	1	999	999	999	999	999	999	999	999	999	999	999	999	999	999	999	999	999	999	999	999	999	999	999	999	999	999	999	999	999	999	999	999	999	999	999	999	999	999	999	999	999	999	999	999	5
1623	999	1	0	1	999	999	999	999	999	999	999	999	999	999	999	999	999	999	999	999	999	999	999	999	999	999	999	999	999	999	999	999	999	999	999	999	999	999	999	999	999	999	999	999	999	999	999	999	5
1624	999	1	0	1	999	999	999	999	999	999	999	999	999	999	999	999	999	999	999	999	999	999	999	999	999	999	999	999	999	999	999	999	999	999	999	999	999	999	999	999	999	999	999	999	999	999	999	999	4
1625	999	1	0	1	999	999	999	999	999	999	999	999	999	999	999	999	999	999	999	999	999	999	999	999	999	999	999	999	999	999	999	999	999	999	999	999	999	999	999	999	999	999	999	999	999	999	999	999	5
1626	999	1	0	1	999	999	999	999	999	999	999	999	999	999	999	999	999	999	999	999	999	999	999	999	999	999	999	999	999	999	999	999	999	999	999	999	999	999	999	999	999	999	999	999	999	999	999	999	4
1627	999	1	0	1	999	999	999	999	999	999	999	999	999	999	999	999	999	999	999	999	999	999	999	999	999	999	999	999	999	999	999	999	999	999	999	999	999	999	999	999	999	999	999	999	999	999	999	999	4
1628	999	1	0	1	999	999	999	999	999	999	999	999	999	999	999	999	999	999	999	999	999	999	999	999	999	999	999	999	999	999	999	999	999	999	999	999	999	999	999	999	999	999	999	999	999	999	999	999	3
1629	999	1	0	1	999	999	999	999	999	999	999	999	999	999	999	999	999	999	999	999	999	999	999	999	999	999	999	999	999	999	999	999	999	999	999	999	999	999	999	999	999	999	999	999	999	999	999	999	5
1630	999	1	0	1	999	999	999	999	999	999	999	999	999	999	999	999	999	999	999	999	999	999	999	999	999	999	999	999	999	999	999	999	999	999	999	999	999	999	999	999	999	999	999	999	999	999	999	999	6
1631	999	1	0	1	999	999	999	999	999	999	999	999	999	999	999	999	999	999	999	999	999	999	999	999	999	999	999	999	999	999	999	999	999	999	999	999	999	999	999	999	999	999	999	999	999	999	999	999	3
1632	999	1	0	1	999	999	999	999	999	999	999	999	999	999	999	999	999	999	999	999	999	999	999	999	999	999	999	999	999	999	999	999	999	999	999	999	999	999	999	999	999	999	999	999	999	999	999	999	3
1633	999	1	0	1	999	999	999	999	999	999	999	999	999	999	999	999	999	999	999	999	999	999	999	999	999	999	999	999	999	999	999	999	999	999	999	999	999	999	999	999	999	999	999	999	999	999	999	999	6
1634	999	1	0	1	999	999	999	999	999	999	999	999	999	999	999	999	999	999	999	999	999	999	999	999	999	999	999	999	999	999	999	999	999	999	999	999	999	999	999	999	999	999	999	999	999	999	999	999	1
1635	999	1	0	1	999	999	999	999	999	999	999	999	999	999	999	999	999	999	999	999	999	999	999	999	999	999	999	999	999	999	999	999	999	999	999	999	999	999	999	999	999	999	999	999	999	999	999	999	3
1636	999	1	0	1	999	999	999	999	999	999	999	999	999	999	999	999	999	999	999	999	999	999	999	999	999	999	999	999	999	999	999	999	999	999	999	999	999	999	999	999	999	999	999	999	999	999	999	999	4
1637	999	1	0	1	999	999	999	999	999	999	999	999	999	999	999	999	999	999	999	999	999	999	999	999	999	999	999	999	999	999	999	999	999	999	999	999	999	999	999	999	999	999	999	999	999	999	999	999	5
1638	999	1	0	1	999	999	999	999	999	999	999	999	999	999	999	999	999	999	999	999	999	999	999	999	999	999	999	999	999	999	999	999	999	999	999	999	999	999	999	999	999	999	999	999	999	999	999	999	4
1639	999	1	0	1	999	999	999	999	999	999	999	999	999	999	999	999	999	999	999	999	999	999	999	999	999	999	999	999	999	999	999	999	999	999	999	999	999	999	999	999	999	999	999	999	999	999	999	999	4
1640	999	1	0	1	999	999	999	999	999	999	999	999	999	999	999	999	999	999	999	999	999	999	999	999	999	999	999	999	999	999	999	999	999	999	999	999	999	999	999	999	999	999	999	999	999	999	999	999	1
1641	999	1	0	1	999	999	999	999	999	999	999	999	999	999	999	999	999	999	999	999	999	999	999	999	999	999	999	999	999	999	999	999	999	999	999	999	999	999	999	999	999	999	999	999	999	999	999	999	5
1642	999	1	0	1	999	999	999	999	999	999	999	999	999	999	999	999	999	999	999	999	999	999	999	999	999	999	999	999	999	999	999	999	999	999	999	999	999	999	999	999	999	999	999	999	999	999	999	999	5
1643	999	1	0	1	999	999	999	999	999	999	999	999	999	999	999	999	999	999	999	999	999	999	999	999	999	999	999	999	999	999	999	999	999	999	999	999	999	999	999	999	999	999	999	999	999	999	999	999	3
1644	999	1	0	1	999	999	999	999	999	999	999	999	999	999	999	999	999	999	999	999	999	999	999	999	999	999	999	999	999	999	999	999	999	999	999	999	999	999	999	999	999	999	999	999	999	999	999	999	5
1645	999	1	0	1	999	999	999	999	999	999	999	999	999	999	999	999	999	999	999	999	999	999	999	999	999	999	999	999	999	999	999	999	999	999	999	999	999	999	999	999	999	999	999	999	999	999	999	999	5
1646	999	1	0	1	999	999	999	999	999	999	999	999	999	999	999	999	999	999	999	999	999	999	999	999	999	999	999	999	999	999	999	999	999	999	999	999	999	999	999	999	999	999	999	999	999	999	999	999	4
1647	999	1	0	1	999	999	999	999	999	999	999	999	999	999	999	999	999	999	999	999	999	999	999	999	999	999	999	999	999	999	999	999	999	999	999	999	999	999	999	999	999	999	999	999	999	999	999	999	3
1648	999	1	0	1	999	999	999	999	999	999	999	999	999	999	999	999	999	999	999	999	999	999	999	999	999	999	999	999	999	999	999	999	999	999	999	999	999	999	999	999	999	999	999	999	999	999	999	999	3
1649	999	1	0	1	999	999	999	999	999	999	999	999	999	999	999	999	999	999	999	999	999	999	999	999	999	999	999	999	999	999	999	999	999	999	999	999	999	999	999	999	999	999	999	999	999	999	999	999	4
1650	999	1	0	1	999	999	999	999	999	999	999	999	999	999	999	999	999	999	999	999	999	999	999	999	999	999	999	999	999	999	999	999	999	999	999	999	999	999	999	999	999	999	999	999	999	999	999	999	6
1651	999	1	0	1	999	999	999	999	999	999	999	999	999	999	999	999	999	999	999	999	999	999	999	999	999	999	999	999	999	999	999	999	999	999	999	999	999	999	999	999	999	999	999	999	999	999	999	999	6
1652	999	1	0	1	999	999	999	999	999	999	999	999	999	999	999	999	999	999	999	999	999	999	999	999	999	999	999	999	999	999	999	999	999	999	999	999	999	999	999	999	999	999	999	999	999	999	999	999	5
1653	999	1	0	1	999	999	999	999	999	999	999	999	999	999	999	999	999	999	999	999	999	999	999	999	999	999	999	999	999	999	999	999	999	999	999	999	999	999	999	999	999	999	999	999	999	999	999	999	5
1654	999	1	0	1	999	999	999	999	999	999	999	999	999	999	999	999	999	999	999	999	999	999	999	999	999	999	999	999	999	999	999	999	999	999	999	999	999	999	999	999	999	999	999	999	999	999	999	999	5
1655	999	1	0	1	999	999	999	999	999	999	999	999	999	999	999	999	999	999	999	999	999	999	999	999	999	999	999	999	999	999	999	999	999	999	999	999	999	999	999	999	999	999	999	999	999	999	999	999	6
1656	999	1	0	1	999	999	999	999	999	999	999	999	999	999	999	999	999	999	999	999	999	999	999	999	999	999	999	999	999	999	999	999	999	999	999	999	999	999	999	999	999	999	999	999	999	999	999	999	5
1657	999	1	0	1	999	999	999	999	999	999	999	999	999	999	999	999	999	999	999	999	999	999	999	999	999	999	999	999	999	999	999	999	999	999	999	999	999	999	999	999	999	999	999	999	999	999	999	999	6
1658	999	1	0	1	999	999	999	999	999	999	999	999	999	999	999	999	999	999	999	999	999	999	999	999	999	999	999	999	999	999	999	999	999	999	999	999	999	999	999	999	999	999	999	999	999	999	999	999	6
1659	999	1	0	1	999	999	999	999	999	999	999	999	999	999	999	999	999	999	999	999	999	999	999	999	999	999	999	999	999	999	999	999	999	999	999	999	999	999	999	999	999	999	999	999	999	999	999	999	4
1660	999	1	0	1	999	999	999	999	999	999	999	999	999	999	999	999	999	999	999	999	999	999	999	999	999	999	999	999	999	999	999	999	999	999	999	999	999	999	999	999	999	999	999	999	999	999	999	999	5
1661	999	1	0	1	999	999	999	999	999	999	999	999	999	999	999	999	999	999	999	999	999	999	999	999	999	999	999	999	999	999	999	999	999	999	999	999	999	999	999	999	999	999	999	999	999	999	999	999	6
1662	999	1	0	1	999	999	999	999	999	999	999	999	999	999	999	999	999	999	999	999	999	999	999	999	999	999	999	999	999	999	999	999	999	999	999	999	999	999	999	999	999	999	999	999	999	999	999	999	4
1663	999	1	0	1	999	999	999	999	999	999	999	999	999	999	999	999	999	999	999	999	999	999	999	999	999	999	999	999	999	999	999	999	999	999	999	999	999	999	999	999	999	999	999	999	999	999	999	999	6
1664	999	1	0	1	999	999	999	999	999	999	999	999	999	999	999	999	999	999	999	999	999	999	999	999	999	999	999	999	999	999	999	999	999	999	999	999	999	999	999	999	999	999	999	999	999	999	999	999	5
1665	999	1	0	1	999	999	999	999	999	999	999	999	999	999	999	999	999	999	999	999	999	999	999	999	999	999	999	999	999	999	999	999	999	999	999	999	999	999	999	999	999	999	999	999	999	999	999	999	6
1666	999	1	0	1	999	999	999	999	999	999	999	999	999	999	999	999	999	999	999	999	999	999	999	999	999	999	999	999	999	999	999	999	999	999	999	999	999	999	999	999	999	999	999	999	999	999	999	999	3
1667	999	1	0	1	999	999	999	999	999	999	999	999	999	999	999	999	999	999	999	999	999	999	999	999	999	999	999	999	999	999	999	999	999	999	999	999	999	999	999	999	999	999	999	999	999	999	999	999	5
1668	999	1	0	1	999	999	999	999	999	999	999	999	999	999	999	999	999	999	999	999	999	999	999	999	999	999	999	999	999	999	999	999	999	999	999	999	999	999	999	999	999	999	999	999	999	999	999	999	3
1669	999	1	0	1	999	999	999	999	999	999	999	999	999	999	999	999	999	999	999	999	999	999	999	999	999	999	999	999	999	999	999	999	999	999	999	999	999	999	999	999	999	999	999	999	999	999	999	999	3
1670	999	1	0	1	999	999	999	999	999	999	999	999	999	999	999	999	999	999	999	999	999	999	999	999	999	999	999	999	999	999	999	999	999	999	999	999	999	999	999	999	999	999	999	999	999	999	999	999	6
1671	999	1	0	1	999	999	999	999	999	999	999	999	999	999	999	999	999	999	999	999	999	999	999	999	999	999	999	999	999	999	999	999	999	999	999	999	999	999	999	999	999	999	999	999	999	999	999	999	4
1672	999	1	0	1	999	999	999	999	999	999	999	999	999	999	999	999	999	999	999	999	999	999	999	999	999	999	999	999	999	999	999	999	999	999	999	999	999	999	999	999	999	999	999	999	999	999	999	999	5
1673	999	1	0	1	999	999	999	999	999	999	999	999	999	999	999	999	999	999	999	999	999	999	999	999	999	999	999	999	999	999	999	999	999	999	999	999	999	999	999	999	999	999	999	999	999	999	999	999	5
1674	999	1	0	1	999	999	999	999	999	999	999	999	999	999	999	999	999	999	999	999	999	999	999	999	999	999	999	999	999	999	999	999	999	999	999	999	999	999	999	999	999	999	999	999	999	999	999	999	2
1675	999	1	0	1	999	999	999	999	999	999	999	999	999	999	999	999	999	999	999	999	999	999	999	999	999	999	999	999	999	999	999	999	999	999	999	999	999	999	999	999	999	999	999	999	999	999	999	999	4
1676	999	1	0	1	999	999	999	999	999	999	999	999	999	999	999	999	999	999	999	999	999	999	999	999	999	999	999	999	999	999	999	999	999	999	999	999	999	999	999	999	999	999	999	999	999	999	999	999	1
1677	999	1	0	1	999	999	999	999	999	999	999	999	999	999	999	999	999	999	999	999	999	999	999	999	999	999	999	999	999	999	999	999	999	999	999	999	999	999	999	999	999	999	999	999	999	999	999	999	4
1678	999	1	0	1	999	999	999	999	999	999	999	999	999	999	999	999	999	999	999	999	999	999	999	999	999	999	999	999	999	999	999	999	999	999	999	999	999	999	999	999	999	999	999	999	999	999	999	999	5
1679	999	1	0	1	999	999	999	999	999	999	999	999	999	999	999	999	999	999	999	999	999	999	999	999	999	999	999	999	999	999	999	999	999	999	999	999	999	999	999	999	999	999	999	999	999	999	999	999	6
1680	999	1	0	1	999	999	999	999	999	999	999	999	999	999	999	999	999	999	999	999	999	999	999	999	999	999	999	999	999	999	999	999	999	999	999	999	999	999	999	999	999	999	999	999	999	999	999	999	4
1681	999	1	0	1	999	999	999	999	999	999	999	999	999	999	999	999	999	999	999	999	999	999	999	999	999	999	999	999	999	999	999	999	999	999	999	999	999	999	999	999	999	999	999	999	999	999	999	999	5
1682	999	1	0	1	999	999	999	999	999	999	999	999	999	999	999	999	999	999	999	999	999	999	999	999	999	999	999	999	999	999	999	999	999	999	999	999	999	999	999	999	999	999	999	999	999	999	999	999	6
1683	999	1	0	1	999	999	999	999	999	999	999	999	999	999	999	999	999	999	999	999	999	999	999	999	999	999	999	999	999	999	999	999	999	999	999	999	999	999	999	999	999	999	999	999	999	999	999	999	4
1684	999	1	0	1	999	999	999	999	999	999	999	999	999	999	999	999	999	999	999	999	999	999	999	999	999	999	999	999	999	999	999	999	999	999	999	999	999	999	999	999	999	999	999	999	999	999	999	999	4
1685	999	1	0	1	999	999	999	999	999	999	999	999	999	999	999	999	999	999	999	999	999	999	999	999	999	999	999	999	999	999	999	999	999	999	999	999	999	999	999	999	999	999	999	999	999	999	999	999	4
1686	999	1	0	1	999	999	999	999	999	999	999	999	999	999	999	999	999	999	999	999	999	999	999	999	999	999	999	999	999	999	999	999	999	999	999	999	999	999	999	999	999	999	999	999	999	999	999	999	4
1687	999	1	0	1	999	999	999	999	999	999	999	999	999	999	999	999	999	999	999	999	999	999	999	999	999	999	999	999	999	999	999	999	999	999	999	999	999	999	999	999	999	999	999	999	999	999	999	999	5
1688	999	1	0	1	999	999	999	999	999	999	999	999	999	999	999	999	999	999	999	999	999	999	999	999	999	999	999	999	999	999	999	999	999	999	999	999	999	999	999	999	999	999	999	999	999	999	999	999	4
1689	999	1	0	1	999	999	999	999	999	999	999	999	999	999	999	999	999	999	999	999	999	999	999	999	999	999	999	999	999	999	999	999	999	999	999	999	999	999	999	999	999	999	999	999	999	999	999	999	2
1690	999	1	0	1	999	999	999	999	999	999	999	999	999	999	999	999	999	999	999	999	999	999	999	999	999	999	999	999	999	999	999	999	999	999	999	999	999	999	999	999	999	999	999	999	999	999	999	999	2
1691	999	1	0	1	999	999	999	999	999	999	999	999	999	999	999	999	999	999	999	999	999	999	999	999	999	999	999	999	999	999	999	999	999	999	999	999	999	999	999	999	999	999	999	999	999	999	999	999	1
1692	999	1	0	1	999	999	999	999	999	999	999	999	999	999	999	999	999	999	999	999	999	999	999	999	999	999	999	999	999	999	999	999	999	999	999	999	999	999	999	999	999	999	999	999	999	999	999	999	5
1693	999	1	0	1	999	999	999	999	999	999	999	999	999	999	999	999	999	999	999	999	999	999	999	999	999	999	999	999	999	999	999	999	999	999	999	999	999	999	999	999	999	999	999	999	999	999	999	999	6
1694	999	1	0	1	999	999	999	999	999	999	999	999	999	999	999	999	999	999	999	999	999	999	999	999	999	999	999	999	999	999	999	999	999	999	999	999	999	999	999	999	999	999	999	999	999	999	999	999	6
1695	999	1	0	1	999	999	999	999	999	999	999	999	999	999	999	999	999	999	999	999	999	999	999	999	999	999	999	999	999	999	999	999	999	999	999	999	999	999	999	999	999	999	999	999	999	999	999	999	4
1696	999	1	0	1	999	999	999	999	999	999	999	999	999	999	999	999	999	999	999	999	999	999	999	999	999	999	999	999	999	999	999	999	999	999	999	999	999	999	999	999	999	999	999	999	999	999	999	999	5
1697	999	1	0	1	999	999	999	999	999	999	999	999	999	999	999	999	999	999	999	999	999	999	999	999	999	999	999	999	999	999	999	999	999	999	999	999	999	999	999	999	999	999	999	999	999	999	999	999	5
1698	999	1	0	1	999	999	999	999	999	999	999	999	999	999	999	999	999	999	999	999	999	999	999	999	999	999	999	999	999	999	999	999	999	999	999	999	999	999	999	999	999	999	999	999	999	999	999	999	4
1699	999	1	0	1	999	999	999	999	999	999	999	999	999	999	999	999	999	999	999	999	999	999	999	999	999	999	999	999	999	999	999	999	999	999	999	999	999	999	999	999	999	999	999	999	999	999	999	999	5
1700	999	1	0	1	999	999	999	999	999	999	999	999	999	999	999	999	999	999	999	999	999	999	999	999	999	999	999	999	999	999	999	999	999	999	999	999	999	999	999	999	999	999	999	999	999	999	999	999	4
1701	999	1	0	1	999	999	999	999	999	999	999	999	999	999	999	999	999	999	999	999	999	999	999	999	999	999	999	999	999	999	999	999	999	999	999	999	999	999	999	999	999	999	999	999	999	999	999	999	6
1702	999	1	0	1	999	999	999	999	999	999	999	999	999	999	999	999	999	999	999	999	999	999	999	999	999	999	999	999	999	999	999	999	999	999	999	999	999	999	999	999	999	999	999	999	999	999	999	999	6
1703	999	1	0	1	999	999	999	999	999	999	999	999	999	999	999	999	999	999	999	999	999	999	999	999	999	999	999	999	999	999	999	999	999	999	999	999	999	999	999	999	999	999	999	999	999	999	999	999	6
1704	999	1	0	1	999	999	999	999	999	999	999	999	999	999	999	999	999	999	999	999	999	999	999	999	999	999	999	999	999	999	999	999	999	999	999	999	999	999	999	999	999	999	999	999	999	999	999	999	6
1705	999	1	0	1	999	999	999	999	999	999	999	999	999	999	999	999	999	999	999	999	999	999	999	999	999	999	999	999	999	999	999	999	999	999	999	999	999	999	999	999	999	999	999	999	999	999	999	999	5
1706	999	1	0	1	999	999	999	999	999	999	999	999	999	999	999	999	999	999	999	999	999	999	999	999	999	999	999	999	999	999	999	999	999	999	999	999	999	999	999	999	999	999	999	999	999	999	999	999	1
1707	999	1	0	1	999	999	999	999	999	999	999	999	999	999	999	999	999	999	999	999	999	999	999	999	999	999	999	999	999	999	999	999	999	999	999	999	999	999	999	999	999	999	999	999	999	999	999	999	5
1708	999	1	0	1	999	999	999	999	999	999	999	999	999	999	999	999	999	999	999	999	999	999	999	999	999	999	999	999	999	999	999	999	999	999	999	999	999	999	999	999	999	999	999	999	999	999	999	999	5
1709	999	1	0	1	999	999	999	999	999	999	999	999	999	999	999	999	999	999	999	999	999	999	999	999	999	999	999	999	999	999	999	999	999	999	999	999	999	999	999	999	999	999	999	999	999	999	999	999	5
1710	999	1	0	1	999	999	999	999	999	999	999	999	999	999	999	999	999	999	999	999	999	999	999	999	999	999	999	999	999	999	999	999	999	999	999	999	999	999	999	999	999	999	999	999	999	999	999	999	6
1711	999	1	0	1	999	999	999	999	999	999	999	999	999	999	999	999	999	999	999	999	999	999	999	999	999	999	999	999	999	999	999	999	999	999	999	999	999	999	999	999	999	999	999	999	999	999	999	999	4
1712	999	1	0	1	999	999	999	999	999	999	999	999	999	999	999	999	999	999	999	999	999	999	999	999	999	999	999	999	999	999	999	999	999	999	999	999	999	999	999	999	999	999	999	999	999	999	999	999	6
1713	999	1	0	1	999	999	999	999	999	999	999	999	999	999	999	999	999	999	999	999	999	999	999	999	999	999	999	999	999	999	999	999	999	999	999	999	999	999	999	999	999	999	999	999	999	999	999	999	3
1714	999	1	0	1	999	999	999	999	999	999	999	999	999	999	999	999	999	999	999	999	999	999	999	999	999	999	999	999	999	999	999	999	999	999	999	999	999	999	999	999	999	999	999	999	999	999	999	999	5
1715	999	1	0	1	999	999	999	999	999	999	999	999	999	999	999	999	999	999	999	999	999	999	999	999	999	999	999	999	999	999	999	999	999	999	999	999	999	999	999	999	999	999	999	999	999	999	999	999	6
1716	999	1	0	1	999	999	999	999	999	999	999	999	999	999	999	999	999	999	999	999	999	999	999	999	999	999	999	999	999	999	999	999	999	999	999	999	999	999	999	999	999	999	999	999	999	999	999	999	6
1717	999	1	0	1	999	999	999	999	999	999	999	999	999	999	999	999	999	999	999	999	999	999	999	999	999	999	999	999	999	999	999	999	999	999	999	999	999	999	999	999	999	999	999	999	999	999	999	999	5
1718	999	1	0	1	999	999	999	999	999	999	999	999	999	999	999	999	999	999	999	999	999	999	999	999	999	999	999	999	999	999	999	999	999	999	999	999	999	999	999	999	999	999	999	999	999	999	999	999	6
1719	999	1	0	1	999	999	999	999	999	999	999	999	999	999	999	999	999	999	999	999	999	999	999	999	999	999	999	999	999	999	999	999	999	999	999	999	999	999	999	999	999	999	999	999	999	999	999	999	5
1720	999	1	0	1	999	999	999	999	999	999	999	999	999	999	999	999	999	999	999	999	999	999	999	999	999	999	999	999	999	999	999	999	999	999	999	999	999	999	999	999	999	999	999	999	999	999	999	999	1
1721	999	1	0	1	999	999	999	999	999	999	999	999	999	999	999	999	999	999	999	999	999	999	999	999	999	999	999	999	999	999	999	999	999	999	999	999	999	999	999	999	999	999	999	999	999	999	999	999	4
1722	999	1	0	1	999	999	999	999	999	999	999	999	999	999	999	999	999	999	999	999	999	999	999	999	999	999	999	999	999	999	999	999	999	999	999	999	999	999	999	999	999	999	999	999	999	999	999	999	5
1723	999	1	0	1	999	999	999	999	999	999	999	999	999	999	999	999	999	999	999	999	999	999	999	999	999	999	999	999	999	999	999	999	999	999	999	999	999	999	999	999	999	999	999	999	999	999	999	999	4
2876	999	1	0	1	999	999	999	999	999	999	999	999	999	999	999	999	999	999	999	999	999	999	999	999	999	999	999	999	999	999	999	999	999	999	999	999	999	999	999	999	999	999	999	999	999	999	999	999	6
2877	999	1	0	1	999	999	999	999	999	999	999	999	999	999	999	999	999	999	999	999	999	999	999	999	999	999	999	999	999	999	999	999	999	999	999	999	999	999	999	999	999	999	999	999	999	999	999	999	4
2886	999	1	0	1	999	999	999	999	999	999	999	999	999	999	999	999	999	999	999	999	999	999	999	999	999	999	999	999	999	999	999	999	999	999	999	999	999	999	999	999	999	999	999	999	999	999	999	999	5
2887	999	1	0	1	999	999	999	999	999	999	999	999	999	999	999	999	999	999	999	999	999	999	999	999	999	999	999	999	999	999	999	999	999	999	999	999	999	999	999	999	999	999	999	999	999	999	999	999	6
2888	999	1	0	1	999	999	999	999	999	999	999	999	999	999	999	999	999	999	999	999	999	999	999	999	999	999	999	999	999	999	999	999	999	999	999	999	999	999	999	999	999	999	999	999	999	999	999	999	5
2889	999	1	0	1	999	999	999	999	999	999	999	999	999	999	999	999	999	999	999	999	999	999	999	999	999	999	999	999	999	999	999	999	999	999	999	999	999	999	999	999	999	999	999	999	999	999	999	999	4
2898	999	1	0	1	999	999	999	999	999	999	999	999	999	999	999	999	999	999	999	999	999	999	999	999	999	999	999	999	999	999	999	999	999	999	999	999	999	999	999	999	999	999	999	999	999	999	999	999	5
2900	999	1	0	1	999	999	999	999	999	999	999	999	999	999	999	999	999	999	999	999	999	999	999	999	999	999	999	999	999	999	999	999	999	999	999	999	999	999	999	999	999	999	999	999	999	999	999	999	5
2902	999	1	0	1	999	999	999	999	999	999	999	999	999	999	999	999	999	999	999	999	999	999	999	999	999	999	999	999	999	999	999	999	999	999	999	999	999	999	999	999	999	999	999	999	999	999	999	999	5
2903	999	1	0	1	999	999	999	999	999	999	999	999	999	999	999	999	999	999	999	999	999	999	999	999	999	999	999	999	999	999	999	999	999	999	999	999	999	999	999	999	999	999	999	999	999	999	999	999	6
2904	999	1	0	1	999	999	999	999	999	999	999	999	999	999	999	999	999	999	999	999	999	999	999	999	999	999	999	999	999	999	999	999	999	999	999	999	999	999	999	999	999	999	999	999	999	999	999	999	5
2905	999	1	0	1	999	999	999	999	999	999	999	999	999	999	999	999	999	999	999	999	999	999	999	999	999	999	999	999	999	999	999	999	999	999	999	999	999	999	999	999	999	999	999	999	999	999	999	999	4
2906	999	1	0	1	999	999	999	999	999	999	999	999	999	999	999	999	999	999	999	999	999	999	999	999	999	999	999	999	999	999	999	999	999	999	999	999	999	999	999	999	999	999	999	999	999	999	999	999	6
2907	999	1	0	1	999	999	999	999	999	999	999	999	999	999	999	999	999	999	999	999	999	999	999	999	999	999	999	999	999	999	999	999	999	999	999	999	999	999	999	999	999	999	999	999	999	999	999	999	4
2908	999	1	0	1	999	999	999	999	999	999	999	999	999	999	999	999	999	999	999	999	999	999	999	999	999	999	999	999	999	999	999	999	999	999	999	999	999	999	999	999	999	999	999	999	999	999	999	999	5
2909	999	1	0	1	999	999	999	999	999	999	999	999	999	999	999	999	999	999	999	999	999	999	999	999	999	999	999	999	999	999	999	999	999	999	999	999	999	999	999	999	999	999	999	999	999	999	999	999	5
2924	999	1	0	1	999	999	999	999	999	999	999	999	999	999	999	999	999	999	999	999	999	999	999	999	999	999	999	999	999	999	999	999	999	999	999	999	999	999	999	999	999	999	999	999	999	999	999	999	4
3516	999	2	0	1	999	999	999	999	999	999	999	999	999	999	999	999	999	999	999	999	999	999	999	999	999	999	999	999	999	999	999	999	999	999	999	999	999	999	999	999	999	999	999	999	999	999	999	999	4
3517	999	2	0	1	999	999	999	999	999	999	999	999	999	999	999	999	999	999	999	999	999	999	999	999	999	999	999	999	999	999	999	999	999	999	999	999	999	999	999	999	999	999	999	999	999	999	999	999	5
3518	999	2	0	1	999	999	999	999	999	999	999	999	999	999	999	999	999	999	999	999	999	999	999	999	999	999	999	999	999	999	999	999	999	999	999	999	999	999	999	999	999	999	999	999	999	999	999	999	4
3519	999	2	0	1	999	999	999	999	999	999	999	999	999	999	999	999	999	999	999	999	999	999	999	999	999	999	999	999	999	999	999	999	999	999	999	999	999	999	999	999	999	999	999	999	999	999	999	999	2
3520	999	2	0	1	999	999	999	999	999	999	999	999	999	999	999	999	999	999	999	999	999	999	999	999	999	999	999	999	999	999	999	999	999	999	999	999	999	999	999	999	999	999	999	999	999	999	999	999	5
3521	999	2	0	1	999	999	999	999	999	999	999	999	999	999	999	999	999	999	999	999	999	999	999	999	999	999	999	999	999	999	999	999	999	999	999	999	999	999	999	999	999	999	999	999	999	999	999	999	6
3522	999	2	0	1	999	999	999	999	999	999	999	999	999	999	999	999	999	999	999	999	999	999	999	999	999	999	999	999	999	999	999	999	999	999	999	999	999	999	999	999	999	999	999	999	999	999	999	999	6
3523	999	2	0	1	999	999	999	999	999	999	999	999	999	999	999	999	999	999	999	999	999	999	999	999	999	999	999	999	999	999	999	999	999	999	999	999	999	999	999	999	999	999	999	999	999	999	999	999	4
3524	999	2	0	1	999	999	999	999	999	999	999	999	999	999	999	999	999	999	999	999	999	999	999	999	999	999	999	999	999	999	999	999	999	999	999	999	999	999	999	999	999	999	999	999	999	999	999	999	5
3525	999	2	0	1	999	999	999	999	999	999	999	999	999	999	999	999	999	999	999	999	999	999	999	999	999	999	999	999	999	999	999	999	999	999	999	999	999	999	999	999	999	999	999	999	999	999	999	999	5
3526	999	2	0	1	999	999	999	999	999	999	999	999	999	999	999	999	999	999	999	999	999	999	999	999	999	999	999	999	999	999	999	999	999	999	999	999	999	999	999	999	999	999	999	999	999	999	999	999	4
3527	999	2	0	1	999	999	999	999	999	999	999	999	999	999	999	999	999	999	999	999	999	999	999	999	999	999	999	999	999	999	999	999	999	999	999	999	999	999	999	999	999	999	999	999	999	999	999	999	2
3528	999	2	0	1	999	999	999	999	999	999	999	999	999	999	999	999	999	999	999	999	999	999	999	999	999	999	999	999	999	999	999	999	999	999	999	999	999	999	999	999	999	999	999	999	999	999	999	999	5
3529	999	2	0	1	999	999	999	999	999	999	999	999	999	999	999	999	999	999	999	999	999	999	999	999	999	999	999	999	999	999	999	999	999	999	999	999	999	999	999	999	999	999	999	999	999	999	999	999	4
3530	999	2	0	1	999	999	999	999	999	999	999	999	999	999	999	999	999	999	999	999	999	999	999	999	999	999	999	999	999	999	999	999	999	999	999	999	999	999	999	999	999	999	999	999	999	999	999	999	6
3531	999	2	0	1	999	999	999	999	999	999	999	999	999	999	999	999	999	999	999	999	999	999	999	999	999	999	999	999	999	999	999	999	999	999	999	999	999	999	999	999	999	999	999	999	999	999	999	999	5
3532	999	2	0	1	999	999	999	999	999	999	999	999	999	999	999	999	999	999	999	999	999	999	999	999	999	999	999	999	999	999	999	999	999	999	999	999	999	999	999	999	999	999	999	999	999	999	999	999	1
3533	999	2	0	1	999	999	999	999	999	999	999	999	999	999	999	999	999	999	999	999	999	999	999	999	999	999	999	999	999	999	999	999	999	999	999	999	999	999	999	999	999	999	999	999	999	999	999	999	4
3534	999	2	0	1	999	999	999	999	999	999	999	999	999	999	999	999	999	999	999	999	999	999	999	999	999	999	999	999	999	999	999	999	999	999	999	999	999	999	999	999	999	999	999	999	999	999	999	999	5
3535	999	2	0	1	999	999	999	999	999	999	999	999	999	999	999	999	999	999	999	999	999	999	999	999	999	999	999	999	999	999	999	999	999	999	999	999	999	999	999	999	999	999	999	999	999	999	999	999	2
3536	999	2	0	1	999	999	999	999	999	999	999	999	999	999	999	999	999	999	999	999	999	999	999	999	999	999	999	999	999	999	999	999	999	999	999	999	999	999	999	999	999	999	999	999	999	999	999	999	4
3537	999	2	0	1	999	999	999	999	999	999	999	999	999	999	999	999	999	999	999	999	999	999	999	999	999	999	999	999	999	999	999	999	999	999	999	999	999	999	999	999	999	999	999	999	999	999	999	999	1
3538	999	2	0	1	999	999	999	999	999	999	999	999	999	999	999	999	999	999	999	999	999	999	999	999	999	999	999	999	999	999	999	999	999	999	999	999	999	999	999	999	999	999	999	999	999	999	999	999	1
3539	999	2	0	1	999	999	999	999	999	999	999	999	999	999	999	999	999	999	999	999	999	999	999	999	999	999	999	999	999	999	999	999	999	999	999	999	999	999	999	999	999	999	999	999	999	999	999	999	6
3540	999	2	0	1	999	999	999	999	999	999	999	999	999	999	999	999	999	999	999	999	999	999	999	999	999	999	999	999	999	999	999	999	999	999	999	999	999	999	999	999	999	999	999	999	999	999	999	999	5
3541	999	2	0	1	999	999	999	999	999	999	999	999	999	999	999	999	999	999	999	999	999	999	999	999	999	999	999	999	999	999	999	999	999	999	999	999	999	999	999	999	999	999	999	999	999	999	999	999	3
3542	999	2	0	1	999	999	999	999	999	999	999	999	999	999	999	999	999	999	999	999	999	999	999	999	999	999	999	999	999	999	999	999	999	999	999	999	999	999	999	999	999	999	999	999	999	999	999	999	3
3543	999	2	0	1	999	999	999	999	999	999	999	999	999	999	999	999	999	999	999	999	999	999	999	999	999	999	999	999	999	999	999	999	999	999	999	999	999	999	999	999	999	999	999	999	999	999	999	999	4
3544	999	2	0	1	999	999	999	999	999	999	999	999	999	999	999	999	999	999	999	999	999	999	999	999	999	999	999	999	999	999	999	999	999	999	999	999	999	999	999	999	999	999	999	999	999	999	999	999	6
3545	999	2	0	1	999	999	999	999	999	999	999	999	999	999	999	999	999	999	999	999	999	999	999	999	999	999	999	999	999	999	999	999	999	999	999	999	999	999	999	999	999	999	999	999	999	999	999	999	5
3546	999	2	0	1	999	999	999	999	999	999	999	999	999	999	999	999	999	999	999	999	999	999	999	999	999	999	999	999	999	999	999	999	999	999	999	999	999	999	999	999	999	999	999	999	999	999	999	999	1
3547	999	2	0	1	999	999	999	999	999	999	999	999	999	999	999	999	999	999	999	999	999	999	999	999	999	999	999	999	999	999	999	999	999	999	999	999	999	999	999	999	999	999	999	999	999	999	999	999	5
3548	999	2	0	1	999	999	999	999	999	999	999	999	999	999	999	999	999	999	999	999	999	999	999	999	999	999	999	999	999	999	999	999	999	999	999	999	999	999	999	999	999	999	999	999	999	999	999	999	4
3549	999	2	0	1	999	999	999	999	999	999	999	999	999	999	999	999	999	999	999	999	999	999	999	999	999	999	999	999	999	999	999	999	999	999	999	999	999	999	999	999	999	999	999	999	999	999	999	999	4
3550	999	2	0	1	999	999	999	999	999	999	999	999	999	999	999	999	999	999	999	999	999	999	999	999	999	999	999	999	999	999	999	999	999	999	999	999	999	999	999	999	999	999	999	999	999	999	999	999	6
3551	999	2	0	1	999	999	999	999	999	999	999	999	999	999	999	999	999	999	999	999	999	999	999	999	999	999	999	999	999	999	999	999	999	999	999	999	999	999	999	999	999	999	999	999	999	999	999	999	6
3552	999	2	0	1	999	999	999	999	999	999	999	999	999	999	999	999	999	999	999	999	999	999	999	999	999	999	999	999	999	999	999	999	999	999	999	999	999	999	999	999	999	999	999	999	999	999	999	999	5
3553	999	2	0	1	999	999	999	999	999	999	999	999	999	999	999	999	999	999	999	999	999	999	999	999	999	999	999	999	999	999	999	999	999	999	999	999	999	999	999	999	999	999	999	999	999	999	999	999	4
3554	999	2	0	1	999	999	999	999	999	999	999	999	999	999	999	999	999	999	999	999	999	999	999	999	999	999	999	999	999	999	999	999	999	999	999	999	999	999	999	999	999	999	999	999	999	999	999	999	3
3555	999	2	0	1	999	999	999	999	999	999	999	999	999	999	999	999	999	999	999	999	999	999	999	999	999	999	999	999	999	999	999	999	999	999	999	999	999	999	999	999	999	999	999	999	999	999	999	999	6
3556	999	2	0	1	999	999	999	999	999	999	999	999	999	999	999	999	999	999	999	999	999	999	999	999	999	999	999	999	999	999	999	999	999	999	999	999	999	999	999	999	999	999	999	999	999	999	999	999	6
3557	999	2	0	1	999	999	999	999	999	999	999	999	999	999	999	999	999	999	999	999	999	999	999	999	999	999	999	999	999	999	999	999	999	999	999	999	999	999	999	999	999	999	999	999	999	999	999	999	5
3558	999	2	0	1	999	999	999	999	999	999	999	999	999	999	999	999	999	999	999	999	999	999	999	999	999	999	999	999	999	999	999	999	999	999	999	999	999	999	999	999	999	999	999	999	999	999	999	999	5
3559	999	2	0	1	999	999	999	999	999	999	999	999	999	999	999	999	999	999	999	999	999	999	999	999	999	999	999	999	999	999	999	999	999	999	999	999	999	999	999	999	999	999	999	999	999	999	999	999	4
3560	999	2	0	1	999	999	999	999	999	999	999	999	999	999	999	999	999	999	999	999	999	999	999	999	999	999	999	999	999	999	999	999	999	999	999	999	999	999	999	999	999	999	999	999	999	999	999	999	3
3561	999	2	0	1	999	999	999	999	999	999	999	999	999	999	999	999	999	999	999	999	999	999	999	999	999	999	999	999	999	999	999	999	999	999	999	999	999	999	999	999	999	999	999	999	999	999	999	999	4
3562	999	2	0	1	999	999	999	999	999	999	999	999	999	999	999	999	999	999	999	999	999	999	999	999	999	999	999	999	999	999	999	999	999	999	999	999	999	999	999	999	999	999	999	999	999	999	999	999	4
3563	999	2	0	1	999	999	999	999	999	999	999	999	999	999	999	999	999	999	999	999	999	999	999	999	999	999	999	999	999	999	999	999	999	999	999	999	999	999	999	999	999	999	999	999	999	999	999	999	5
3564	999	2	0	1	999	999	999	999	999	999	999	999	999	999	999	999	999	999	999	999	999	999	999	999	999	999	999	999	999	999	999	999	999	999	999	999	999	999	999	999	999	999	999	999	999	999	999	999	2
3565	999	2	0	1	999	999	999	999	999	999	999	999	999	999	999	999	999	999	999	999	999	999	999	999	999	999	999	999	999	999	999	999	999	999	999	999	999	999	999	999	999	999	999	999	999	999	999	999	2
3627	999	2	0	1	999	999	999	999	999	999	999	999	999	999	999	999	999	999	999	999	999	999	999	999	999	999	999	999	999	999	999	999	999	999	999	999	999	999	999	999	999	999	999	999	999	999	999	999	5
3628	999	2	0	1	999	999	999	999	999	999	999	999	999	999	999	999	999	999	999	999	999	999	999	999	999	999	999	999	999	999	999	999	999	999	999	999	999	999	999	999	999	999	999	999	999	999	999	999	4
3629	999	2	0	1	999	999	999	999	999	999	999	999	999	999	999	999	999	999	999	999	999	999	999	999	999	999	999	999	999	999	999	999	999	999	999	999	999	999	999	999	999	999	999	999	999	999	999	999	3
3630	999	2	0	1	999	999	999	999	999	999	999	999	999	999	999	999	999	999	999	999	999	999	999	999	999	999	999	999	999	999	999	999	999	999	999	999	999	999	999	999	999	999	999	999	999	999	999	999	5
3631	999	2	0	1	999	999	999	999	999	999	999	999	999	999	999	999	999	999	999	999	999	999	999	999	999	999	999	999	999	999	999	999	999	999	999	999	999	999	999	999	999	999	999	999	999	999	999	999	6
3632	999	2	0	1	999	999	999	999	999	999	999	999	999	999	999	999	999	999	999	999	999	999	999	999	999	999	999	999	999	999	999	999	999	999	999	999	999	999	999	999	999	999	999	999	999	999	999	999	5
3633	999	2	0	1	999	999	999	999	999	999	999	999	999	999	999	999	999	999	999	999	999	999	999	999	999	999	999	999	999	999	999	999	999	999	999	999	999	999	999	999	999	999	999	999	999	999	999	999	6
3634	999	2	0	1	999	999	999	999	999	999	999	999	999	999	999	999	999	999	999	999	999	999	999	999	999	999	999	999	999	999	999	999	999	999	999	999	999	999	999	999	999	999	999	999	999	999	999	999	5
3635	999	2	0	1	999	999	999	999	999	999	999	999	999	999	999	999	999	999	999	999	999	999	999	999	999	999	999	999	999	999	999	999	999	999	999	999	999	999	999	999	999	999	999	999	999	999	999	999	4
3636	999	2	0	1	999	999	999	999	999	999	999	999	999	999	999	999	999	999	999	999	999	999	999	999	999	999	999	999	999	999	999	999	999	999	999	999	999	999	999	999	999	999	999	999	999	999	999	999	3
3637	999	2	0	1	999	999	999	999	999	999	999	999	999	999	999	999	999	999	999	999	999	999	999	999	999	999	999	999	999	999	999	999	999	999	999	999	999	999	999	999	999	999	999	999	999	999	999	999	3
3638	999	2	0	1	999	999	999	999	999	999	999	999	999	999	999	999	999	999	999	999	999	999	999	999	999	999	999	999	999	999	999	999	999	999	999	999	999	999	999	999	999	999	999	999	999	999	999	999	6
3639	999	2	0	1	999	999	999	999	999	999	999	999	999	999	999	999	999	999	999	999	999	999	999	999	999	999	999	999	999	999	999	999	999	999	999	999	999	999	999	999	999	999	999	999	999	999	999	999	4
3675	999	2	0	1	999	999	999	999	999	999	999	999	999	999	999	999	999	999	999	999	999	999	999	999	999	999	999	999	999	999	999	999	999	999	999	999	999	999	999	999	999	999	999	999	999	999	999	999	3
3676	999	2	0	1	999	999	999	999	999	999	999	999	999	999	999	999	999	999	999	999	999	999	999	999	999	999	999	999	999	999	999	999	999	999	999	999	999	999	999	999	999	999	999	999	999	999	999	999	2
3677	999	2	0	1	999	999	999	999	999	999	999	999	999	999	999	999	999	999	999	999	999	999	999	999	999	999	999	999	999	999	999	999	999	999	999	999	999	999	999	999	999	999	999	999	999	999	999	999	4
3678	999	2	0	1	999	999	999	999	999	999	999	999	999	999	999	999	999	999	999	999	999	999	999	999	999	999	999	999	999	999	999	999	999	999	999	999	999	999	999	999	999	999	999	999	999	999	999	999	4
3679	999	2	0	1	999	999	999	999	999	999	999	999	999	999	999	999	999	999	999	999	999	999	999	999	999	999	999	999	999	999	999	999	999	999	999	999	999	999	999	999	999	999	999	999	999	999	999	999	5
3680	999	2	0	1	999	999	999	999	999	999	999	999	999	999	999	999	999	999	999	999	999	999	999	999	999	999	999	999	999	999	999	999	999	999	999	999	999	999	999	999	999	999	999	999	999	999	999	999	4
3681	999	2	0	1	999	999	999	999	999	999	999	999	999	999	999	999	999	999	999	999	999	999	999	999	999	999	999	999	999	999	999	999	999	999	999	999	999	999	999	999	999	999	999	999	999	999	999	999	5
3682	999	2	0	1	999	999	999	999	999	999	999	999	999	999	999	999	999	999	999	999	999	999	999	999	999	999	999	999	999	999	999	999	999	999	999	999	999	999	999	999	999	999	999	999	999	999	999	999	5
3683	999	2	0	1	999	999	999	999	999	999	999	999	999	999	999	999	999	999	999	999	999	999	999	999	999	999	999	999	999	999	999	999	999	999	999	999	999	999	999	999	999	999	999	999	999	999	999	999	6
3684	999	2	0	1	999	999	999	999	999	999	999	999	999	999	999	999	999	999	999	999	999	999	999	999	999	999	999	999	999	999	999	999	999	999	999	999	999	999	999	999	999	999	999	999	999	999	999	999	999
3685	999	2	0	1	999	999	999	999	999	999	999	999	999	999	999	999	999	999	999	999	999	999	999	999	999	999	999	999	999	999	999	999	999	999	999	999	999	999	999	999	999	999	999	999	999	999	999	999	6
3686	999	2	0	1	999	999	999	999	999	999	999	999	999	999	999	999	999	999	999	999	999	999	999	999	999	999	999	999	999	999	999	999	999	999	999	999	999	999	999	999	999	999	999	999	999	999	999	999	6
3687	999	2	0	1	999	999	999	999	999	999	999	999	999	999	999	999	999	999	999	999	999	999	999	999	999	999	999	999	999	999	999	999	999	999	999	999	999	999	999	999	999	999	999	999	999	999	999	999	1
3688	999	2	0	1	999	999	999	999	999	999	999	999	999	999	999	999	999	999	999	999	999	999	999	999	999	999	999	999	999	999	999	999	999	999	999	999	999	999	999	999	999	999	999	999	999	999	999	999	5
3689	999	2	0	1	999	999	999	999	999	999	999	999	999	999	999	999	999	999	999	999	999	999	999	999	999	999	999	999	999	999	999	999	999	999	999	999	999	999	999	999	999	999	999	999	999	999	999	999	4
3690	999	2	0	1	999	999	999	999	999	999	999	999	999	999	999	999	999	999	999	999	999	999	999	999	999	999	999	999	999	999	999	999	999	999	999	999	999	999	999	999	999	999	999	999	999	999	999	999	5
3691	999	2	0	1	999	999	999	999	999	999	999	999	999	999	999	999	999	999	999	999	999	999	999	999	999	999	999	999	999	999	999	999	999	999	999	999	999	999	999	999	999	999	999	999	999	999	999	999	5
3692	999	2	0	1	999	999	999	999	999	999	999	999	999	999	999	999	999	999	999	999	999	999	999	999	999	999	999	999	999	999	999	999	999	999	999	999	999	999	999	999	999	999	999	999	999	999	999	999	6
3693	999	2	0	1	999	999	999	999	999	999	999	999	999	999	999	999	999	999	999	999	999	999	999	999	999	999	999	999	999	999	999	999	999	999	999	999	999	999	999	999	999	999	999	999	999	999	999	999	6
3694	999	2	0	1	999	999	999	999	999	999	999	999	999	999	999	999	999	999	999	999	999	999	999	999	999	999	999	999	999	999	999	999	999	999	999	999	999	999	999	999	999	999	999	999	999	999	999	999	3
3695	999	2	0	1	999	999	999	999	999	999	999	999	999	999	999	999	999	999	999	999	999	999	999	999	999	999	999	999	999	999	999	999	999	999	999	999	999	999	999	999	999	999	999	999	999	999	999	999	5
3696	999	2	0	1	999	999	999	999	999	999	999	999	999	999	999	999	999	999	999	999	999	999	999	999	999	999	999	999	999	999	999	999	999	999	999	999	999	999	999	999	999	999	999	999	999	999	999	999	4
3697	999	2	0	1	999	999	999	999	999	999	999	999	999	999	999	999	999	999	999	999	999	999	999	999	999	999	999	999	999	999	999	999	999	999	999	999	999	999	999	999	999	999	999	999	999	999	999	999	4
3698	999	2	0	1	999	999	999	999	999	999	999	999	999	999	999	999	999	999	999	999	999	999	999	999	999	999	999	999	999	999	999	999	999	999	999	999	999	999	999	999	999	999	999	999	999	999	999	999	4
3809	999	2	0	1	999	999	999	999	999	999	999	999	999	999	999	999	999	999	999	999	999	999	999	999	999	999	999	999	999	999	999	999	999	999	999	999	999	999	999	999	999	999	999	999	999	999	999	999	6
3810	999	2	0	1	999	999	999	999	999	999	999	999	999	999	999	999	999	999	999	999	999	999	999	999	999	999	999	999	999	999	999	999	999	999	999	999	999	999	999	999	999	999	999	999	999	999	999	999	5
3811	999	2	0	1	999	999	999	999	999	999	999	999	999	999	999	999	999	999	999	999	999	999	999	999	999	999	999	999	999	999	999	999	999	999	999	999	999	999	999	999	999	999	999	999	999	999	999	999	6
3812	999	2	0	1	999	999	999	999	999	999	999	999	999	999	999	999	999	999	999	999	999	999	999	999	999	999	999	999	999	999	999	999	999	999	999	999	999	999	999	999	999	999	999	999	999	999	999	999	5
3813	999	2	0	1	999	999	999	999	999	999	999	999	999	999	999	999	999	999	999	999	999	999	999	999	999	999	999	999	999	999	999	999	999	999	999	999	999	999	999	999	999	999	999	999	999	999	999	999	5
3814	999	2	0	1	999	999	999	999	999	999	999	999	999	999	999	999	999	999	999	999	999	999	999	999	999	999	999	999	999	999	999	999	999	999	999	999	999	999	999	999	999	999	999	999	999	999	999	999	4
3815	999	2	0	1	999	999	999	999	999	999	999	999	999	999	999	999	999	999	999	999	999	999	999	999	999	999	999	999	999	999	999	999	999	999	999	999	999	999	999	999	999	999	999	999	999	999	999	999	6
3816	999	2	0	1	999	999	999	999	999	999	999	999	999	999	999	999	999	999	999	999	999	999	999	999	999	999	999	999	999	999	999	999	999	999	999	999	999	999	999	999	999	999	999	999	999	999	999	999	6
3817	999	2	0	1	999	999	999	999	999	999	999	999	999	999	999	999	999	999	999	999	999	999	999	999	999	999	999	999	999	999	999	999	999	999	999	999	999	999	999	999	999	999	999	999	999	999	999	999	5
3818	999	2	0	1	999	999	999	999	999	999	999	999	999	999	999	999	999	999	999	999	999	999	999	999	999	999	999	999	999	999	999	999	999	999	999	999	999	999	999	999	999	999	999	999	999	999	999	999	6
3819	999	2	0	1	999	999	999	999	999	999	999	999	999	999	999	999	999	999	999	999	999	999	999	999	999	999	999	999	999	999	999	999	999	999	999	999	999	999	999	999	999	999	999	999	999	999	999	999	4
3820	999	2	0	1	999	999	999	999	999	999	999	999	999	999	999	999	999	999	999	999	999	999	999	999	999	999	999	999	999	999	999	999	999	999	999	999	999	999	999	999	999	999	999	999	999	999	999	999	5
3821	999	2	0	1	999	999	999	999	999	999	999	999	999	999	999	999	999	999	999	999	999	999	999	999	999	999	999	999	999	999	999	999	999	999	999	999	999	999	999	999	999	999	999	999	999	999	999	999	6
3822	999	2	0	1	999	999	999	999	999	999	999	999	999	999	999	999	999	999	999	999	999	999	999	999	999	999	999	999	999	999	999	999	999	999	999	999	999	999	999	999	999	999	999	999	999	999	999	999	5
3823	999	2	0	1	999	999	999	999	999	999	999	999	999	999	999	999	999	999	999	999	999	999	999	999	999	999	999	999	999	999	999	999	999	999	999	999	999	999	999	999	999	999	999	999	999	999	999	999	6
3824	999	2	0	1	999	999	999	999	999	999	999	999	999	999	999	999	999	999	999	999	999	999	999	999	999	999	999	999	999	999	999	999	999	999	999	999	999	999	999	999	999	999	999	999	999	999	999	999	3
3825	999	2	0	1	999	999	999	999	999	999	999	999	999	999	999	999	999	999	999	999	999	999	999	999	999	999	999	999	999	999	999	999	999	999	999	999	999	999	999	999	999	999	999	999	999	999	999	999	6
3826	999	2	0	1	999	999	999	999	999	999	999	999	999	999	999	999	999	999	999	999	999	999	999	999	999	999	999	999	999	999	999	999	999	999	999	999	999	999	999	999	999	999	999	999	999	999	999	999	5
3827	999	2	0	1	999	999	999	999	999	999	999	999	999	999	999	999	999	999	999	999	999	999	999	999	999	999	999	999	999	999	999	999	999	999	999	999	999	999	999	999	999	999	999	999	999	999	999	999	4
3828	999	2	0	1	999	999	999	999	999	999	999	999	999	999	999	999	999	999	999	999	999	999	999	999	999	999	999	999	999	999	999	999	999	999	999	999	999	999	999	999	999	999	999	999	999	999	999	999	4
3829	999	2	0	1	999	999	999	999	999	999	999	999	999	999	999	999	999	999	999	999	999	999	999	999	999	999	999	999	999	999	999	999	999	999	999	999	999	999	999	999	999	999	999	999	999	999	999	999	4
3830	999	2	0	1	999	999	999	999	999	999	999	999	999	999	999	999	999	999	999	999	999	999	999	999	999	999	999	999	999	999	999	999	999	999	999	999	999	999	999	999	999	999	999	999	999	999	999	999	6
3831	999	2	0	1	999	999	999	999	999	999	999	999	999	999	999	999	999	999	999	999	999	999	999	999	999	999	999	999	999	999	999	999	999	999	999	999	999	999	999	999	999	999	999	999	999	999	999	999	5
3832	999	2	0	1	999	999	999	999	999	999	999	999	999	999	999	999	999	999	999	999	999	999	999	999	999	999	999	999	999	999	999	999	999	999	999	999	999	999	999	999	999	999	999	999	999	999	999	999	4
3833	999	2	0	1	999	999	999	999	999	999	999	999	999	999	999	999	999	999	999	999	999	999	999	999	999	999	999	999	999	999	999	999	999	999	999	999	999	999	999	999	999	999	999	999	999	999	999	999	4
3834	999	2	0	1	999	999	999	999	999	999	999	999	999	999	999	999	999	999	999	999	999	999	999	999	999	999	999	999	999	999	999	999	999	999	999	999	999	999	999	999	999	999	999	999	999	999	999	999	3
3835	999	2	0	1	999	999	999	999	999	999	999	999	999	999	999	999	999	999	999	999	999	999	999	999	999	999	999	999	999	999	999	999	999	999	999	999	999	999	999	999	999	999	999	999	999	999	999	999	6
3836	999	2	0	1	999	999	999	999	999	999	999	999	999	999	999	999	999	999	999	999	999	999	999	999	999	999	999	999	999	999	999	999	999	999	999	999	999	999	999	999	999	999	999	999	999	999	999	999	6
3837	999	2	0	1	999	999	999	999	999	999	999	999	999	999	999	999	999	999	999	999	999	999	999	999	999	999	999	999	999	999	999	999	999	999	999	999	999	999	999	999	999	999	999	999	999	999	999	999	4
3838	999	2	0	1	999	999	999	999	999	999	999	999	999	999	999	999	999	999	999	999	999	999	999	999	999	999	999	999	999	999	999	999	999	999	999	999	999	999	999	999	999	999	999	999	999	999	999	999	4
3839	999	2	0	1	999	999	999	999	999	999	999	999	999	999	999	999	999	999	999	999	999	999	999	999	999	999	999	999	999	999	999	999	999	999	999	999	999	999	999	999	999	999	999	999	999	999	999	999	6
3840	999	2	0	1	999	999	999	999	999	999	999	999	999	999	999	999	999	999	999	999	999	999	999	999	999	999	999	999	999	999	999	999	999	999	999	999	999	999	999	999	999	999	999	999	999	999	999	999	6
3841	999	2	0	1	999	999	999	999	999	999	999	999	999	999	999	999	999	999	999	999	999	999	999	999	999	999	999	999	999	999	999	999	999	999	999	999	999	999	999	999	999	999	999	999	999	999	999	999	4
3842	999	2	0	1	999	999	999	999	999	999	999	999	999	999	999	999	999	999	999	999	999	999	999	999	999	999	999	999	999	999	999	999	999	999	999	999	999	999	999	999	999	999	999	999	999	999	999	999	5
3843	999	2	0	1	999	999	999	999	999	999	999	999	999	999	999	999	999	999	999	999	999	999	999	999	999	999	999	999	999	999	999	999	999	999	999	999	999	999	999	999	999	999	999	999	999	999	999	999	6
3844	999	2	0	1	999	999	999	999	999	999	999	999	999	999	999	999	999	999	999	999	999	999	999	999	999	999	999	999	999	999	999	999	999	999	999	999	999	999	999	999	999	999	999	999	999	999	999	999	5
3845	999	2	0	1	999	999	999	999	999	999	999	999	999	999	999	999	999	999	999	999	999	999	999	999	999	999	999	999	999	999	999	999	999	999	999	999	999	999	999	999	999	999	999	999	999	999	999	999	5
3846	999	2	0	1	999	999	999	999	999	999	999	999	999	999	999	999	999	999	999	999	999	999	999	999	999	999	999	999	999	999	999	999	999	999	999	999	999	999	999	999	999	999	999	999	999	999	999	999	5
3847	999	2	0	1	999	999	999	999	999	999	999	999	999	999	999	999	999	999	999	999	999	999	999	999	999	999	999	999	999	999	999	999	999	999	999	999	999	999	999	999	999	999	999	999	999	999	999	999	6
3848	999	2	0	1	999	999	999	999	999	999	999	999	999	999	999	999	999	999	999	999	999	999	999	999	999	999	999	999	999	999	999	999	999	999	999	999	999	999	999	999	999	999	999	999	999	999	999	999	5
3849	999	2	0	1	999	999	999	999	999	999	999	999	999	999	999	999	999	999	999	999	999	999	999	999	999	999	999	999	999	999	999	999	999	999	999	999	999	999	999	999	999	999	999	999	999	999	999	999	2
3850	999	2	0	1	999	999	999	999	999	999	999	999	999	999	999	999	999	999	999	999	999	999	999	999	999	999	999	999	999	999	999	999	999	999	999	999	999	999	999	999	999	999	999	999	999	999	999	999	5
3851	999	2	0	1	999	999	999	999	999	999	999	999	999	999	999	999	999	999	999	999	999	999	999	999	999	999	999	999	999	999	999	999	999	999	999	999	999	999	999	999	999	999	999	999	999	999	999	999	6
3852	999	2	0	1	999	999	999	999	999	999	999	999	999	999	999	999	999	999	999	999	999	999	999	999	999	999	999	999	999	999	999	999	999	999	999	999	999	999	999	999	999	999	999	999	999	999	999	999	5
3853	999	2	0	1	999	999	999	999	999	999	999	999	999	999	999	999	999	999	999	999	999	999	999	999	999	999	999	999	999	999	999	999	999	999	999	999	999	999	999	999	999	999	999	999	999	999	999	999	6
3854	999	2	0	1	999	999	999	999	999	999	999	999	999	999	999	999	999	999	999	999	999	999	999	999	999	999	999	999	999	999	999	999	999	999	999	999	999	999	999	999	999	999	999	999	999	999	999	999	2
3855	999	2	0	1	999	999	999	999	999	999	999	999	999	999	999	999	999	999	999	999	999	999	999	999	999	999	999	999	999	999	999	999	999	999	999	999	999	999	999	999	999	999	999	999	999	999	999	999	6
3856	999	2	0	1	999	999	999	999	999	999	999	999	999	999	999	999	999	999	999	999	999	999	999	999	999	999	999	999	999	999	999	999	999	999	999	999	999	999	999	999	999	999	999	999	999	999	999	999	4
3857	999	2	0	1	999	999	999	999	999	999	999	999	999	999	999	999	999	999	999	999	999	999	999	999	999	999	999	999	999	999	999	999	999	999	999	999	999	999	999	999	999	999	999	999	999	999	999	999	6
3858	999	2	0	1	999	999	999	999	999	999	999	999	999	999	999	999	999	999	999	999	999	999	999	999	999	999	999	999	999	999	999	999	999	999	999	999	999	999	999	999	999	999	999	999	999	999	999	999	3
3859	999	2	0	1	999	999	999	999	999	999	999	999	999	999	999	999	999	999	999	999	999	999	999	999	999	999	999	999	999	999	999	999	999	999	999	999	999	999	999	999	999	999	999	999	999	999	999	999	6
3860	999	2	0	1	999	999	999	999	999	999	999	999	999	999	999	999	999	999	999	999	999	999	999	999	999	999	999	999	999	999	999	999	999	999	999	999	999	999	999	999	999	999	999	999	999	999	999	999	5
3861	999	2	0	1	999	999	999	999	999	999	999	999	999	999	999	999	999	999	999	999	999	999	999	999	999	999	999	999	999	999	999	999	999	999	999	999	999	999	999	999	999	999	999	999	999	999	999	999	5
3862	999	2	0	1	999	999	999	999	999	999	999	999	999	999	999	999	999	999	999	999	999	999	999	999	999	999	999	999	999	999	999	999	999	999	999	999	999	999	999	999	999	999	999	999	999	999	999	999	6
3863	999	2	0	1	999	999	999	999	999	999	999	999	999	999	999	999	999	999	999	999	999	999	999	999	999	999	999	999	999	999	999	999	999	999	999	999	999	999	999	999	999	999	999	999	999	999	999	999	5
3864	999	2	0	1	999	999	999	999	999	999	999	999	999	999	999	999	999	999	999	999	999	999	999	999	999	999	999	999	999	999	999	999	999	999	999	999	999	999	999	999	999	999	999	999	999	999	999	999	5
3865	999	2	0	1	999	999	999	999	999	999	999	999	999	999	999	999	999	999	999	999	999	999	999	999	999	999	999	999	999	999	999	999	999	999	999	999	999	999	999	999	999	999	999	999	999	999	999	999	4
3866	999	2	0	1	999	999	999	999	999	999	999	999	999	999	999	999	999	999	999	999	999	999	999	999	999	999	999	999	999	999	999	999	999	999	999	999	999	999	999	999	999	999	999	999	999	999	999	999	6
3867	999	2	0	1	999	999	999	999	999	999	999	999	999	999	999	999	999	999	999	999	999	999	999	999	999	999	999	999	999	999	999	999	999	999	999	999	999	999	999	999	999	999	999	999	999	999	999	999	4
3868	999	2	0	1	999	999	999	999	999	999	999	999	999	999	999	999	999	999	999	999	999	999	999	999	999	999	999	999	999	999	999	999	999	999	999	999	999	999	999	999	999	999	999	999	999	999	999	999	6
3869	999	2	0	1	999	999	999	999	999	999	999	999	999	999	999	999	999	999	999	999	999	999	999	999	999	999	999	999	999	999	999	999	999	999	999	999	999	999	999	999	999	999	999	999	999	999	999	999	3
3870	999	2	0	1	999	999	999	999	999	999	999	999	999	999	999	999	999	999	999	999	999	999	999	999	999	999	999	999	999	999	999	999	999	999	999	999	999	999	999	999	999	999	999	999	999	999	999	999	5
3871	999	2	0	1	999	999	999	999	999	999	999	999	999	999	999	999	999	999	999	999	999	999	999	999	999	999	999	999	999	999	999	999	999	999	999	999	999	999	999	999	999	999	999	999	999	999	999	999	4
3872	999	2	0	1	999	999	999	999	999	999	999	999	999	999	999	999	999	999	999	999	999	999	999	999	999	999	999	999	999	999	999	999	999	999	999	999	999	999	999	999	999	999	999	999	999	999	999	999	5
3873	999	2	0	1	999	999	999	999	999	999	999	999	999	999	999	999	999	999	999	999	999	999	999	999	999	999	999	999	999	999	999	999	999	999	999	999	999	999	999	999	999	999	999	999	999	999	999	999	5
3874	999	2	0	1	999	999	999	999	999	999	999	999	999	999	999	999	999	999	999	999	999	999	999	999	999	999	999	999	999	999	999	999	999	999	999	999	999	999	999	999	999	999	999	999	999	999	999	999	5
3875	999	2	0	1	999	999	999	999	999	999	999	999	999	999	999	999	999	999	999	999	999	999	999	999	999	999	999	999	999	999	999	999	999	999	999	999	999	999	999	999	999	999	999	999	999	999	999	999	6
3876	999	2	0	1	999	999	999	999	999	999	999	999	999	999	999	999	999	999	999	999	999	999	999	999	999	999	999	999	999	999	999	999	999	999	999	999	999	999	999	999	999	999	999	999	999	999	999	999	6
3877	999	2	0	1	999	999	999	999	999	999	999	999	999	999	999	999	999	999	999	999	999	999	999	999	999	999	999	999	999	999	999	999	999	999	999	999	999	999	999	999	999	999	999	999	999	999	999	999	6
3878	999	2	0	1	999	999	999	999	999	999	999	999	999	999	999	999	999	999	999	999	999	999	999	999	999	999	999	999	999	999	999	999	999	999	999	999	999	999	999	999	999	999	999	999	999	999	999	999	6
3879	999	2	0	1	999	999	999	999	999	999	999	999	999	999	999	999	999	999	999	999	999	999	999	999	999	999	999	999	999	999	999	999	999	999	999	999	999	999	999	999	999	999	999	999	999	999	999	999	5
3880	999	2	0	1	999	999	999	999	999	999	999	999	999	999	999	999	999	999	999	999	999	999	999	999	999	999	999	999	999	999	999	999	999	999	999	999	999	999	999	999	999	999	999	999	999	999	999	999	5
3881	999	2	0	1	999	999	999	999	999	999	999	999	999	999	999	999	999	999	999	999	999	999	999	999	999	999	999	999	999	999	999	999	999	999	999	999	999	999	999	999	999	999	999	999	999	999	999	999	4
3882	999	2	0	1	999	999	999	999	999	999	999	999	999	999	999	999	999	999	999	999	999	999	999	999	999	999	999	999	999	999	999	999	999	999	999	999	999	999	999	999	999	999	999	999	999	999	999	999	5
3883	999	2	0	1	999	999	999	999	999	999	999	999	999	999	999	999	999	999	999	999	999	999	999	999	999	999	999	999	999	999	999	999	999	999	999	999	999	999	999	999	999	999	999	999	999	999	999	999	6
3884	999	2	0	1	999	999	999	999	999	999	999	999	999	999	999	999	999	999	999	999	999	999	999	999	999	999	999	999	999	999	999	999	999	999	999	999	999	999	999	999	999	999	999	999	999	999	999	999	6
3885	999	2	0	1	999	999	999	999	999	999	999	999	999	999	999	999	999	999	999	999	999	999	999	999	999	999	999	999	999	999	999	999	999	999	999	999	999	999	999	999	999	999	999	999	999	999	999	999	4
3886	999	2	0	1	999	999	999	999	999	999	999	999	999	999	999	999	999	999	999	999	999	999	999	999	999	999	999	999	999	999	999	999	999	999	999	999	999	999	999	999	999	999	999	999	999	999	999	999	6
3887	999	2	0	1	999	999	999	999	999	999	999	999	999	999	999	999	999	999	999	999	999	999	999	999	999	999	999	999	999	999	999	999	999	999	999	999	999	999	999	999	999	999	999	999	999	999	999	999	5
3888	999	2	0	1	999	999	999	999	999	999	999	999	999	999	999	999	999	999	999	999	999	999	999	999	999	999	999	999	999	999	999	999	999	999	999	999	999	999	999	999	999	999	999	999	999	999	999	999	5
3889	999	2	0	1	999	999	999	999	999	999	999	999	999	999	999	999	999	999	999	999	999	999	999	999	999	999	999	999	999	999	999	999	999	999	999	999	999	999	999	999	999	999	999	999	999	999	999	999	4
3890	999	2	0	1	999	999	999	999	999	999	999	999	999	999	999	999	999	999	999	999	999	999	999	999	999	999	999	999	999	999	999	999	999	999	999	999	999	999	999	999	999	999	999	999	999	999	999	999	6
3891	999	2	0	1	999	999	999	999	999	999	999	999	999	999	999	999	999	999	999	999	999	999	999	999	999	999	999	999	999	999	999	999	999	999	999	999	999	999	999	999	999	999	999	999	999	999	999	999	4
3892	999	2	0	1	999	999	999	999	999	999	999	999	999	999	999	999	999	999	999	999	999	999	999	999	999	999	999	999	999	999	999	999	999	999	999	999	999	999	999	999	999	999	999	999	999	999	999	999	4
3893	999	2	0	1	999	999	999	999	999	999	999	999	999	999	999	999	999	999	999	999	999	999	999	999	999	999	999	999	999	999	999	999	999	999	999	999	999	999	999	999	999	999	999	999	999	999	999	999	6
3894	999	2	0	1	999	999	999	999	999	999	999	999	999	999	999	999	999	999	999	999	999	999	999	999	999	999	999	999	999	999	999	999	999	999	999	999	999	999	999	999	999	999	999	999	999	999	999	999	6
3895	999	2	0	1	999	999	999	999	999	999	999	999	999	999	999	999	999	999	999	999	999	999	999	999	999	999	999	999	999	999	999	999	999	999	999	999	999	999	999	999	999	999	999	999	999	999	999	999	6
3896	999	2	0	1	999	999	999	999	999	999	999	999	999	999	999	999	999	999	999	999	999	999	999	999	999	999	999	999	999	999	999	999	999	999	999	999	999	999	999	999	999	999	999	999	999	999	999	999	5
3897	999	2	0	1	999	999	999	999	999	999	999	999	999	999	999	999	999	999	999	999	999	999	999	999	999	999	999	999	999	999	999	999	999	999	999	999	999	999	999	999	999	999	999	999	999	999	999	999	4
3898	999	2	0	1	999	999	999	999	999	999	999	999	999	999	999	999	999	999	999	999	999	999	999	999	999	999	999	999	999	999	999	999	999	999	999	999	999	999	999	999	999	999	999	999	999	999	999	999	6
3899	999	2	0	1	999	999	999	999	999	999	999	999	999	999	999	999	999	999	999	999	999	999	999	999	999	999	999	999	999	999	999	999	999	999	999	999	999	999	999	999	999	999	999	999	999	999	999	999	5
3900	999	2	0	1	999	999	999	999	999	999	999	999	999	999	999	999	999	999	999	999	999	999	999	999	999	999	999	999	999	999	999	999	999	999	999	999	999	999	999	999	999	999	999	999	999	999	999	999	5
3901	999	2	0	1	999	999	999	999	999	999	999	999	999	999	999	999	999	999	999	999	999	999	999	999	999	999	999	999	999	999	999	999	999	999	999	999	999	999	999	999	999	999	999	999	999	999	999	999	6
3902	999	2	0	1	999	999	999	999	999	999	999	999	999	999	999	999	999	999	999	999	999	999	999	999	999	999	999	999	999	999	999	999	999	999	999	999	999	999	999	999	999	999	999	999	999	999	999	999	5
3903	999	2	0	1	999	999	999	999	999	999	999	999	999	999	999	999	999	999	999	999	999	999	999	999	999	999	999	999	999	999	999	999	999	999	999	999	999	999	999	999	999	999	999	999	999	999	999	999	6
3904	999	2	0	1	999	999	999	999	999	999	999	999	999	999	999	999	999	999	999	999	999	999	999	999	999	999	999	999	999	999	999	999	999	999	999	999	999	999	999	999	999	999	999	999	999	999	999	999	3
3905	999	2	0	1	999	999	999	999	999	999	999	999	999	999	999	999	999	999	999	999	999	999	999	999	999	999	999	999	999	999	999	999	999	999	999	999	999	999	999	999	999	999	999	999	999	999	999	999	2
3906	999	2	0	1	999	999	999	999	999	999	999	999	999	999	999	999	999	999	999	999	999	999	999	999	999	999	999	999	999	999	999	999	999	999	999	999	999	999	999	999	999	999	999	999	999	999	999	999	3
3907	999	2	0	1	999	999	999	999	999	999	999	999	999	999	999	999	999	999	999	999	999	999	999	999	999	999	999	999	999	999	999	999	999	999	999	999	999	999	999	999	999	999	999	999	999	999	999	999	3
3908	999	2	0	1	999	999	999	999	999	999	999	999	999	999	999	999	999	999	999	999	999	999	999	999	999	999	999	999	999	999	999	999	999	999	999	999	999	999	999	999	999	999	999	999	999	999	999	999	5
3909	999	2	0	1	999	999	999	999	999	999	999	999	999	999	999	999	999	999	999	999	999	999	999	999	999	999	999	999	999	999	999	999	999	999	999	999	999	999	999	999	999	999	999	999	999	999	999	999	5
3910	999	2	0	1	999	999	999	999	999	999	999	999	999	999	999	999	999	999	999	999	999	999	999	999	999	999	999	999	999	999	999	999	999	999	999	999	999	999	999	999	999	999	999	999	999	999	999	999	6
3911	999	2	0	1	999	999	999	999	999	999	999	999	999	999	999	999	999	999	999	999	999	999	999	999	999	999	999	999	999	999	999	999	999	999	999	999	999	999	999	999	999	999	999	999	999	999	999	999	6
3912	999	2	0	1	999	999	999	999	999	999	999	999	999	999	999	999	999	999	999	999	999	999	999	999	999	999	999	999	999	999	999	999	999	999	999	999	999	999	999	999	999	999	999	999	999	999	999	999	4
3913	999	2	0	1	999	999	999	999	999	999	999	999	999	999	999	999	999	999	999	999	999	999	999	999	999	999	999	999	999	999	999	999	999	999	999	999	999	999	999	999	999	999	999	999	999	999	999	999	6
3914	999	2	0	1	999	999	999	999	999	999	999	999	999	999	999	999	999	999	999	999	999	999	999	999	999	999	999	999	999	999	999	999	999	999	999	999	999	999	999	999	999	999	999	999	999	999	999	999	5
3915	999	2	0	1	999	999	999	999	999	999	999	999	999	999	999	999	999	999	999	999	999	999	999	999	999	999	999	999	999	999	999	999	999	999	999	999	999	999	999	999	999	999	999	999	999	999	999	999	4
3916	999	2	0	1	999	999	999	999	999	999	999	999	999	999	999	999	999	999	999	999	999	999	999	999	999	999	999	999	999	999	999	999	999	999	999	999	999	999	999	999	999	999	999	999	999	999	999	999	5
3917	999	2	0	1	999	999	999	999	999	999	999	999	999	999	999	999	999	999	999	999	999	999	999	999	999	999	999	999	999	999	999	999	999	999	999	999	999	999	999	999	999	999	999	999	999	999	999	999	4
3918	999	2	0	1	999	999	999	999	999	999	999	999	999	999	999	999	999	999	999	999	999	999	999	999	999	999	999	999	999	999	999	999	999	999	999	999	999	999	999	999	999	999	999	999	999	999	999	999	4
3919	999	2	0	1	999	999	999	999	999	999	999	999	999	999	999	999	999	999	999	999	999	999	999	999	999	999	999	999	999	999	999	999	999	999	999	999	999	999	999	999	999	999	999	999	999	999	999	999	6
3920	999	2	0	1	999	999	999	999	999	999	999	999	999	999	999	999	999	999	999	999	999	999	999	999	999	999	999	999	999	999	999	999	999	999	999	999	999	999	999	999	999	999	999	999	999	999	999	999	6
3921	999	2	0	1	999	999	999	999	999	999	999	999	999	999	999	999	999	999	999	999	999	999	999	999	999	999	999	999	999	999	999	999	999	999	999	999	999	999	999	999	999	999	999	999	999	999	999	999	4
3922	999	2	0	1	999	999	999	999	999	999	999	999	999	999	999	999	999	999	999	999	999	999	999	999	999	999	999	999	999	999	999	999	999	999	999	999	999	999	999	999	999	999	999	999	999	999	999	999	5
3923	999	2	0	1	999	999	999	999	999	999	999	999	999	999	999	999	999	999	999	999	999	999	999	999	999	999	999	999	999	999	999	999	999	999	999	999	999	999	999	999	999	999	999	999	999	999	999	999	5
3924	999	2	0	1	999	999	999	999	999	999	999	999	999	999	999	999	999	999	999	999	999	999	999	999	999	999	999	999	999	999	999	999	999	999	999	999	999	999	999	999	999	999	999	999	999	999	999	999	5
3925	999	2	0	1	999	999	999	999	999	999	999	999	999	999	999	999	999	999	999	999	999	999	999	999	999	999	999	999	999	999	999	999	999	999	999	999	999	999	999	999	999	999	999	999	999	999	999	999	5
3926	999	2	0	1	999	999	999	999	999	999	999	999	999	999	999	999	999	999	999	999	999	999	999	999	999	999	999	999	999	999	999	999	999	999	999	999	999	999	999	999	999	999	999	999	999	999	999	999	5
3927	999	2	0	1	999	999	999	999	999	999	999	999	999	999	999	999	999	999	999	999	999	999	999	999	999	999	999	999	999	999	999	999	999	999	999	999	999	999	999	999	999	999	999	999	999	999	999	999	6
3928	999	2	0	1	999	999	999	999	999	999	999	999	999	999	999	999	999	999	999	999	999	999	999	999	999	999	999	999	999	999	999	999	999	999	999	999	999	999	999	999	999	999	999	999	999	999	999	999	6
3929	999	2	0	1	999	999	999	999	999	999	999	999	999	999	999	999	999	999	999	999	999	999	999	999	999	999	999	999	999	999	999	999	999	999	999	999	999	999	999	999	999	999	999	999	999	999	999	999	5
3930	999	2	0	1	999	999	999	999	999	999	999	999	999	999	999	999	999	999	999	999	999	999	999	999	999	999	999	999	999	999	999	999	999	999	999	999	999	999	999	999	999	999	999	999	999	999	999	999	5
3931	999	2	0	1	999	999	999	999	999	999	999	999	999	999	999	999	999	999	999	999	999	999	999	999	999	999	999	999	999	999	999	999	999	999	999	999	999	999	999	999	999	999	999	999	999	999	999	999	4
3932	999	2	0	1	999	999	999	999	999	999	999	999	999	999	999	999	999	999	999	999	999	999	999	999	999	999	999	999	999	999	999	999	999	999	999	999	999	999	999	999	999	999	999	999	999	999	999	999	5
3933	999	2	0	1	999	999	999	999	999	999	999	999	999	999	999	999	999	999	999	999	999	999	999	999	999	999	999	999	999	999	999	999	999	999	999	999	999	999	999	999	999	999	999	999	999	999	999	999	4
3934	999	2	0	1	999	999	999	999	999	999	999	999	999	999	999	999	999	999	999	999	999	999	999	999	999	999	999	999	999	999	999	999	999	999	999	999	999	999	999	999	999	999	999	999	999	999	999	999	5
3935	999	2	0	1	999	999	999	999	999	999	999	999	999	999	999	999	999	999	999	999	999	999	999	999	999	999	999	999	999	999	999	999	999	999	999	999	999	999	999	999	999	999	999	999	999	999	999	999	6
3936	999	2	0	1	999	999	999	999	999	999	999	999	999	999	999	999	999	999	999	999	999	999	999	999	999	999	999	999	999	999	999	999	999	999	999	999	999	999	999	999	999	999	999	999	999	999	999	999	6
3937	999	2	0	1	999	999	999	999	999	999	999	999	999	999	999	999	999	999	999	999	999	999	999	999	999	999	999	999	999	999	999	999	999	999	999	999	999	999	999	999	999	999	999	999	999	999	999	999	2
3938	999	2	0	1	999	999	999	999	999	999	999	999	999	999	999	999	999	999	999	999	999	999	999	999	999	999	999	999	999	999	999	999	999	999	999	999	999	999	999	999	999	999	999	999	999	999	999	999	5
3939	999	2	0	1	999	999	999	999	999	999	999	999	999	999	999	999	999	999	999	999	999	999	999	999	999	999	999	999	999	999	999	999	999	999	999	999	999	999	999	999	999	999	999	999	999	999	999	999	5
3940	999	2	0	1	999	999	999	999	999	999	999	999	999	999	999	999	999	999	999	999	999	999	999	999	999	999	999	999	999	999	999	999	999	999	999	999	999	999	999	999	999	999	999	999	999	999	999	999	5
3941	999	2	0	1	999	999	999	999	999	999	999	999	999	999	999	999	999	999	999	999	999	999	999	999	999	999	999	999	999	999	999	999	999	999	999	999	999	999	999	999	999	999	999	999	999	999	999	999	1
3942	999	2	0	1	999	999	999	999	999	999	999	999	999	999	999	999	999	999	999	999	999	999	999	999	999	999	999	999	999	999	999	999	999	999	999	999	999	999	999	999	999	999	999	999	999	999	999	999	6
3943	999	2	0	1	999	999	999	999	999	999	999	999	999	999	999	999	999	999	999	999	999	999	999	999	999	999	999	999	999	999	999	999	999	999	999	999	999	999	999	999	999	999	999	999	999	999	999	999	6
3944	999	2	0	1	999	999	999	999	999	999	999	999	999	999	999	999	999	999	999	999	999	999	999	999	999	999	999	999	999	999	999	999	999	999	999	999	999	999	999	999	999	999	999	999	999	999	999	999	3
3945	999	2	0	1	999	999	999	999	999	999	999	999	999	999	999	999	999	999	999	999	999	999	999	999	999	999	999	999	999	999	999	999	999	999	999	999	999	999	999	999	999	999	999	999	999	999	999	999	4
3946	999	2	0	1	999	999	999	999	999	999	999	999	999	999	999	999	999	999	999	999	999	999	999	999	999	999	999	999	999	999	999	999	999	999	999	999	999	999	999	999	999	999	999	999	999	999	999	999	5
3947	999	2	0	1	999	999	999	999	999	999	999	999	999	999	999	999	999	999	999	999	999	999	999	999	999	999	999	999	999	999	999	999	999	999	999	999	999	999	999	999	999	999	999	999	999	999	999	999	3
3948	999	2	0	1	999	999	999	999	999	999	999	999	999	999	999	999	999	999	999	999	999	999	999	999	999	999	999	999	999	999	999	999	999	999	999	999	999	999	999	999	999	999	999	999	999	999	999	999	4
3949	999	2	0	1	999	999	999	999	999	999	999	999	999	999	999	999	999	999	999	999	999	999	999	999	999	999	999	999	999	999	999	999	999	999	999	999	999	999	999	999	999	999	999	999	999	999	999	999	2
3950	999	2	0	1	999	999	999	999	999	999	999	999	999	999	999	999	999	999	999	999	999	999	999	999	999	999	999	999	999	999	999	999	999	999	999	999	999	999	999	999	999	999	999	999	999	999	999	999	4
3951	999	2	0	1	999	999	999	999	999	999	999	999	999	999	999	999	999	999	999	999	999	999	999	999	999	999	999	999	999	999	999	999	999	999	999	999	999	999	999	999	999	999	999	999	999	999	999	999	2
3952	999	2	0	1	999	999	999	999	999	999	999	999	999	999	999	999	999	999	999	999	999	999	999	999	999	999	999	999	999	999	999	999	999	999	999	999	999	999	999	999	999	999	999	999	999	999	999	999	5
3953	999	2	0	1	999	999	999	999	999	999	999	999	999	999	999	999	999	999	999	999	999	999	999	999	999	999	999	999	999	999	999	999	999	999	999	999	999	999	999	999	999	999	999	999	999	999	999	999	3
3954	999	2	0	1	999	999	999	999	999	999	999	999	999	999	999	999	999	999	999	999	999	999	999	999	999	999	999	999	999	999	999	999	999	999	999	999	999	999	999	999	999	999	999	999	999	999	999	999	3
3955	999	2	0	1	999	999	999	999	999	999	999	999	999	999	999	999	999	999	999	999	999	999	999	999	999	999	999	999	999	999	999	999	999	999	999	999	999	999	999	999	999	999	999	999	999	999	999	999	4
3956	999	2	0	1	999	999	999	999	999	999	999	999	999	999	999	999	999	999	999	999	999	999	999	999	999	999	999	999	999	999	999	999	999	999	999	999	999	999	999	999	999	999	999	999	999	999	999	999	2
3957	999	2	0	1	999	999	999	999	999	999	999	999	999	999	999	999	999	999	999	999	999	999	999	999	999	999	999	999	999	999	999	999	999	999	999	999	999	999	999	999	999	999	999	999	999	999	999	999	5
3958	999	2	0	1	999	999	999	999	999	999	999	999	999	999	999	999	999	999	999	999	999	999	999	999	999	999	999	999	999	999	999	999	999	999	999	999	999	999	999	999	999	999	999	999	999	999	999	999	6
3959	999	2	0	1	999	999	999	999	999	999	999	999	999	999	999	999	999	999	999	999	999	999	999	999	999	999	999	999	999	999	999	999	999	999	999	999	999	999	999	999	999	999	999	999	999	999	999	999	4
3960	999	2	0	1	999	999	999	999	999	999	999	999	999	999	999	999	999	999	999	999	999	999	999	999	999	999	999	999	999	999	999	999	999	999	999	999	999	999	999	999	999	999	999	999	999	999	999	999	6
3961	999	2	0	1	999	999	999	999	999	999	999	999	999	999	999	999	999	999	999	999	999	999	999	999	999	999	999	999	999	999	999	999	999	999	999	999	999	999	999	999	999	999	999	999	999	999	999	999	4
3962	999	2	0	1	999	999	999	999	999	999	999	999	999	999	999	999	999	999	999	999	999	999	999	999	999	999	999	999	999	999	999	999	999	999	999	999	999	999	999	999	999	999	999	999	999	999	999	999	5
3963	999	2	0	1	999	999	999	999	999	999	999	999	999	999	999	999	999	999	999	999	999	999	999	999	999	999	999	999	999	999	999	999	999	999	999	999	999	999	999	999	999	999	999	999	999	999	999	999	6
3964	999	2	0	1	999	999	999	999	999	999	999	999	999	999	999	999	999	999	999	999	999	999	999	999	999	999	999	999	999	999	999	999	999	999	999	999	999	999	999	999	999	999	999	999	999	999	999	999	6
3965	999	2	0	1	999	999	999	999	999	999	999	999	999	999	999	999	999	999	999	999	999	999	999	999	999	999	999	999	999	999	999	999	999	999	999	999	999	999	999	999	999	999	999	999	999	999	999	999	5
3966	999	2	0	1	999	999	999	999	999	999	999	999	999	999	999	999	999	999	999	999	999	999	999	999	999	999	999	999	999	999	999	999	999	999	999	999	999	999	999	999	999	999	999	999	999	999	999	999	5
3967	999	2	0	1	999	999	999	999	999	999	999	999	999	999	999	999	999	999	999	999	999	999	999	999	999	999	999	999	999	999	999	999	999	999	999	999	999	999	999	999	999	999	999	999	999	999	999	999	6
3968	999	2	0	1	999	999	999	999	999	999	999	999	999	999	999	999	999	999	999	999	999	999	999	999	999	999	999	999	999	999	999	999	999	999	999	999	999	999	999	999	999	999	999	999	999	999	999	999	4
3969	999	2	0	1	999	999	999	999	999	999	999	999	999	999	999	999	999	999	999	999	999	999	999	999	999	999	999	999	999	999	999	999	999	999	999	999	999	999	999	999	999	999	999	999	999	999	999	999	5
3970	999	2	0	1	999	999	999	999	999	999	999	999	999	999	999	999	999	999	999	999	999	999	999	999	999	999	999	999	999	999	999	999	999	999	999	999	999	999	999	999	999	999	999	999	999	999	999	999	3
3971	999	2	0	1	999	999	999	999	999	999	999	999	999	999	999	999	999	999	999	999	999	999	999	999	999	999	999	999	999	999	999	999	999	999	999	999	999	999	999	999	999	999	999	999	999	999	999	999	6
3972	999	2	0	1	999	999	999	999	999	999	999	999	999	999	999	999	999	999	999	999	999	999	999	999	999	999	999	999	999	999	999	999	999	999	999	999	999	999	999	999	999	999	999	999	999	999	999	999	5
3973	999	2	0	1	999	999	999	999	999	999	999	999	999	999	999	999	999	999	999	999	999	999	999	999	999	999	999	999	999	999	999	999	999	999	999	999	999	999	999	999	999	999	999	999	999	999	999	999	4
3974	999	2	0	1	999	999	999	999	999	999	999	999	999	999	999	999	999	999	999	999	999	999	999	999	999	999	999	999	999	999	999	999	999	999	999	999	999	999	999	999	999	999	999	999	999	999	999	999	5
3975	999	2	0	1	999	999	999	999	999	999	999	999	999	999	999	999	999	999	999	999	999	999	999	999	999	999	999	999	999	999	999	999	999	999	999	999	999	999	999	999	999	999	999	999	999	999	999	999	3
3976	999	2	0	1	999	999	999	999	999	999	999	999	999	999	999	999	999	999	999	999	999	999	999	999	999	999	999	999	999	999	999	999	999	999	999	999	999	999	999	999	999	999	999	999	999	999	999	999	4
3977	999	2	0	1	999	999	999	999	999	999	999	999	999	999	999	999	999	999	999	999	999	999	999	999	999	999	999	999	999	999	999	999	999	999	999	999	999	999	999	999	999	999	999	999	999	999	999	999	4
3978	999	2	0	1	999	999	999	999	999	999	999	999	999	999	999	999	999	999	999	999	999	999	999	999	999	999	999	999	999	999	999	999	999	999	999	999	999	999	999	999	999	999	999	999	999	999	999	999	4
3979	999	2	0	1	999	999	999	999	999	999	999	999	999	999	999	999	999	999	999	999	999	999	999	999	999	999	999	999	999	999	999	999	999	999	999	999	999	999	999	999	999	999	999	999	999	999	999	999	5
3980	999	2	0	1	999	999	999	999	999	999	999	999	999	999	999	999	999	999	999	999	999	999	999	999	999	999	999	999	999	999	999	999	999	999	999	999	999	999	999	999	999	999	999	999	999	999	999	999	6
3981	999	2	0	1	999	999	999	999	999	999	999	999	999	999	999	999	999	999	999	999	999	999	999	999	999	999	999	999	999	999	999	999	999	999	999	999	999	999	999	999	999	999	999	999	999	999	999	999	5
3982	999	2	0	1	999	999	999	999	999	999	999	999	999	999	999	999	999	999	999	999	999	999	999	999	999	999	999	999	999	999	999	999	999	999	999	999	999	999	999	999	999	999	999	999	999	999	999	999	3
3983	999	2	0	1	999	999	999	999	999	999	999	999	999	999	999	999	999	999	999	999	999	999	999	999	999	999	999	999	999	999	999	999	999	999	999	999	999	999	999	999	999	999	999	999	999	999	999	999	5
3984	999	2	0	1	999	999	999	999	999	999	999	999	999	999	999	999	999	999	999	999	999	999	999	999	999	999	999	999	999	999	999	999	999	999	999	999	999	999	999	999	999	999	999	999	999	999	999	999	4
3985	999	2	0	1	999	999	999	999	999	999	999	999	999	999	999	999	999	999	999	999	999	999	999	999	999	999	999	999	999	999	999	999	999	999	999	999	999	999	999	999	999	999	999	999	999	999	999	999	6
3986	999	2	0	1	999	999	999	999	999	999	999	999	999	999	999	999	999	999	999	999	999	999	999	999	999	999	999	999	999	999	999	999	999	999	999	999	999	999	999	999	999	999	999	999	999	999	999	999	4
3987	999	2	0	1	999	999	999	999	999	999	999	999	999	999	999	999	999	999	999	999	999	999	999	999	999	999	999	999	999	999	999	999	999	999	999	999	999	999	999	999	999	999	999	999	999	999	999	999	6
3988	999	2	0	1	999	999	999	999	999	999	999	999	999	999	999	999	999	999	999	999	999	999	999	999	999	999	999	999	999	999	999	999	999	999	999	999	999	999	999	999	999	999	999	999	999	999	999	999	4
3989	999	2	0	1	999	999	999	999	999	999	999	999	999	999	999	999	999	999	999	999	999	999	999	999	999	999	999	999	999	999	999	999	999	999	999	999	999	999	999	999	999	999	999	999	999	999	999	999	6
3990	999	2	0	1	999	999	999	999	999	999	999	999	999	999	999	999	999	999	999	999	999	999	999	999	999	999	999	999	999	999	999	999	999	999	999	999	999	999	999	999	999	999	999	999	999	999	999	999	4
3991	999	2	0	1	999	999	999	999	999	999	999	999	999	999	999	999	999	999	999	999	999	999	999	999	999	999	999	999	999	999	999	999	999	999	999	999	999	999	999	999	999	999	999	999	999	999	999	999	5
3992	999	2	0	1	999	999	999	999	999	999	999	999	999	999	999	999	999	999	999	999	999	999	999	999	999	999	999	999	999	999	999	999	999	999	999	999	999	999	999	999	999	999	999	999	999	999	999	999	6
3993	999	2	0	1	999	999	999	999	999	999	999	999	999	999	999	999	999	999	999	999	999	999	999	999	999	999	999	999	999	999	999	999	999	999	999	999	999	999	999	999	999	999	999	999	999	999	999	999	2
3994	999	2	0	1	999	999	999	999	999	999	999	999	999	999	999	999	999	999	999	999	999	999	999	999	999	999	999	999	999	999	999	999	999	999	999	999	999	999	999	999	999	999	999	999	999	999	999	999	5
3995	999	2	0	1	999	999	999	999	999	999	999	999	999	999	999	999	999	999	999	999	999	999	999	999	999	999	999	999	999	999	999	999	999	999	999	999	999	999	999	999	999	999	999	999	999	999	999	999	6
3996	999	2	0	1	999	999	999	999	999	999	999	999	999	999	999	999	999	999	999	999	999	999	999	999	999	999	999	999	999	999	999	999	999	999	999	999	999	999	999	999	999	999	999	999	999	999	999	999	5
3997	999	2	0	1	999	999	999	999	999	999	999	999	999	999	999	999	999	999	999	999	999	999	999	999	999	999	999	999	999	999	999	999	999	999	999	999	999	999	999	999	999	999	999	999	999	999	999	999	5
3998	999	2	0	1	999	999	999	999	999	999	999	999	999	999	999	999	999	999	999	999	999	999	999	999	999	999	999	999	999	999	999	999	999	999	999	999	999	999	999	999	999	999	999	999	999	999	999	999	5
3999	999	2	0	1	999	999	999	999	999	999	999	999	999	999	999	999	999	999	999	999	999	999	999	999	999	999	999	999	999	999	999	999	999	999	999	999	999	999	999	999	999	999	999	999	999	999	999	999	2
4000	999	2	0	1	999	999	999	999	999	999	999	999	999	999	999	999	999	999	999	999	999	999	999	999	999	999	999	999	999	999	999	999	999	999	999	999	999	999	999	999	999	999	999	999	999	999	999	999	5
4001	999	2	0	1	999	999	999	999	999	999	999	999	999	999	999	999	999	999	999	999	999	999	999	999	999	999	999	999	999	999	999	999	999	999	999	999	999	999	999	999	999	999	999	999	999	999	999	999	3
4002	999	2	0	1	999	999	999	999	999	999	999	999	999	999	999	999	999	999	999	999	999	999	999	999	999	999	999	999	999	999	999	999	999	999	999	999	999	999	999	999	999	999	999	999	999	999	999	999	5
4003	999	2	0	1	999	999	999	999	999	999	999	999	999	999	999	999	999	999	999	999	999	999	999	999	999	999	999	999	999	999	999	999	999	999	999	999	999	999	999	999	999	999	999	999	999	999	999	999	6
4004	999	2	0	1	999	999	999	999	999	999	999	999	999	999	999	999	999	999	999	999	999	999	999	999	999	999	999	999	999	999	999	999	999	999	999	999	999	999	999	999	999	999	999	999	999	999	999	999	5
4005	999	2	0	1	999	999	999	999	999	999	999	999	999	999	999	999	999	999	999	999	999	999	999	999	999	999	999	999	999	999	999	999	999	999	999	999	999	999	999	999	999	999	999	999	999	999	999	999	6
4006	999	2	0	1	999	999	999	999	999	999	999	999	999	999	999	999	999	999	999	999	999	999	999	999	999	999	999	999	999	999	999	999	999	999	999	999	999	999	999	999	999	999	999	999	999	999	999	999	6
4007	999	2	0	1	999	999	999	999	999	999	999	999	999	999	999	999	999	999	999	999	999	999	999	999	999	999	999	999	999	999	999	999	999	999	999	999	999	999	999	999	999	999	999	999	999	999	999	999	4
4008	999	2	0	1	999	999	999	999	999	999	999	999	999	999	999	999	999	999	999	999	999	999	999	999	999	999	999	999	999	999	999	999	999	999	999	999	999	999	999	999	999	999	999	999	999	999	999	999	6
4009	999	2	0	1	999	999	999	999	999	999	999	999	999	999	999	999	999	999	999	999	999	999	999	999	999	999	999	999	999	999	999	999	999	999	999	999	999	999	999	999	999	999	999	999	999	999	999	999	3
4010	999	2	0	1	999	999	999	999	999	999	999	999	999	999	999	999	999	999	999	999	999	999	999	999	999	999	999	999	999	999	999	999	999	999	999	999	999	999	999	999	999	999	999	999	999	999	999	999	4
4011	999	2	0	1	999	999	999	999	999	999	999	999	999	999	999	999	999	999	999	999	999	999	999	999	999	999	999	999	999	999	999	999	999	999	999	999	999	999	999	999	999	999	999	999	999	999	999	999	4
4012	999	2	0	1	999	999	999	999	999	999	999	999	999	999	999	999	999	999	999	999	999	999	999	999	999	999	999	999	999	999	999	999	999	999	999	999	999	999	999	999	999	999	999	999	999	999	999	999	6
5214	999	2	0	1	999	999	999	999	999	999	999	999	999	999	999	999	999	999	999	999	999	999	999	999	999	999	999	999	999	999	999	999	999	999	999	999	999	999	999	999	999	999	999	999	999	999	999	999	4
5215	999	2	0	1	999	999	999	999	999	999	999	999	999	999	999	999	999	999	999	999	999	999	999	999	999	999	999	999	999	999	999	999	999	999	999	999	999	999	999	999	999	999	999	999	999	999	999	999	2
5216	999	2	0	1	999	999	999	999	999	999	999	999	999	999	999	999	999	999	999	999	999	999	999	999	999	999	999	999	999	999	999	999	999	999	999	999	999	999	999	999	999	999	999	999	999	999	999	999	6
5217	999	2	0	1	999	999	999	999	999	999	999	999	999	999	999	999	999	999	999	999	999	999	999	999	999	999	999	999	999	999	999	999	999	999	999	999	999	999	999	999	999	999	999	999	999	999	999	999	4
5218	999	2	0	1	999	999	999	999	999	999	999	999	999	999	999	999	999	999	999	999	999	999	999	999	999	999	999	999	999	999	999	999	999	999	999	999	999	999	999	999	999	999	999	999	999	999	999	999	5
5219	999	2	0	1	999	999	999	999	999	999	999	999	999	999	999	999	999	999	999	999	999	999	999	999	999	999	999	999	999	999	999	999	999	999	999	999	999	999	999	999	999	999	999	999	999	999	999	999	1
5235	999	2	0	1	999	999	999	999	999	999	999	999	999	999	999	999	999	999	999	999	999	999	999	999	999	999	999	999	999	999	999	999	999	999	999	999	999	999	999	999	999	999	999	999	999	999	999	999	5
5236	999	2	0	1	999	999	999	999	999	999	999	999	999	999	999	999	999	999	999	999	999	999	999	999	999	999	999	999	999	999	999	999	999	999	999	999	999	999	999	999	999	999	999	999	999	999	999	999	6
5237	999	2	0	1	999	999	999	999	999	999	999	999	999	999	999	999	999	999	999	999	999	999	999	999	999	999	999	999	999	999	999	999	999	999	999	999	999	999	999	999	999	999	999	999	999	999	999	999	6
5261	999	999	0	1	999	999	999	999	999	999	999	999	999	999	999	999	999	999	999	999	999	999	999	999	999	999	999	999	999	999	999	999	999	999	999	999	999	999	999	999	999	999	999	999	999	999	999	999	6
5262	999	999	0	1	999	999	999	999	999	999	999	999	999	999	999	999	999	999	999	999	999	999	999	999	999	999	999	999	999	999	999	999	999	999	999	999	999	999	999	999	999	999	999	999	999	999	999	999	6
5263	999	999	0	1	999	999	999	999	999	999	999	999	999	999	999	999	999	999	999	999	999	999	999	999	999	999	999	999	999	999	999	999	999	999	999	999	999	999	999	999	999	999	999	999	999	999	999	999	5
465	12	1	1	0	5	6	4	5	4	4	4	5	4	6	4	5	3	4	3	4	3	5	5	5	5	5	4	3	3	4	5	5	3	4	5	5	5	5	5	5	4	5	5	6	4	4.33333	2.66667	2.66667	999
466	14	1	1	0	3	3	3	3	6	3	3	3	4	4	3	1	2	2	4	2	3	3	4	6	3	2	4	1	2	3	2	4	1	2	1	1	4	6	5	3	2	4	5	1	3	2.66667	2.66667	2.66667	999
467	14	1	1	0	5	5	5	5	5	5	5	5	5	5	5	5	4	5	5	999	5	5	5	5	5	5	5	5	5	4	5	5	5	5	5	5	6	3	5	5	5	5	5	5	6	3.5	3.5	4.33333	999
468	14	1	1	0	6	6	6	6	6	6	6	6	6	6	6	6	6	6	6	6	6	6	6	6	999	999	999	999	999	999	6	6	6	6	6	6	6	6	6	6	6	6	6	6	6	6	6	6	999
469	14	1	1	0	4	4	3	3	4	6	4	4	4	3	3	5	4	3	5	4	4	4	5	4	5	5	999	999	999	999	4	5	4	3	2	3	4	5	4	3	4	3	4	4	5	4.33333	4.33333	5.16667	999
470	14	1	1	0	6	5	4	6	6	6	6	6	6	5	5	3	2	4	4	4	4	6	6	2	2	2	6	4	6	6	4	5	5	3	3	4	3	6	4	6	6	6	6	6	2	3.5	3.5	6	999
471	13	1	1	0	6	3	3	3	3	3	3	3	3	3	3	4	4	4	4	4	3	3	3	3	3	3	3	3	3	3	3	3	3	3	3	3	3	3	3	3	3	4	4	4	4	3.5	999	3.5	999
472	12	1	1	0	6	5	6	5	5	6	6	6	6	5	5	6	6	5	4	4	5	5	5	4	6	5	5	4	5	5	5	4	4	5	4	5	5	5	5	4	5	6	5	5	6	6	5.16667	6	999
473	13	1	1	0	4	6	1	999	5	999	1	4	1	5	1	6	1	1	3	2	999	1	6	4	5	1	4	1	1	1	1	1	1	1	1	1	1	1	1	1	1	1	1	1	1	1	1	1	999
474	13	1	1	0	4	6	3	6	4	5	5	4	5	6	4	5	2	5	3	5	6	4	6	5	5	2	3	4	4	5	6	5	5	2	1	4	3	1	5	4	5	6	3	1	3	2.66667	6	4.33333	999
475	12	1	1	0	5	4	5	4	5	5	5	5	5	4	4	3	3	4	4	4	3	4	999	5	999	4	3	4	4	4	4	4	3	4	4	4	4	5	5	4	4	4	4	4	4	4.33333	4.33333	5.16667	999
476	14	1	1	0	5	5	5	5	5	5	5	5	5	4	4	4	5	5	3	4	6	5	5	6	5	5	5	5	5	5	6	4	5	5	4	5	6	6	5	5	5	5	5	6	6	5.16667	6	6	999
477	13	1	1	0	4	4	4	3	3	2	5	5	4	1	4	3	3	4	2	2	3	3	4	3	3	4	4	3	3	3	4	4	3	3	4	4	3	2	2	2	1	1	2	1	4	4.33333	1	2.66667	999
478	13	1	1	0	6	5	4	4	4	6	5	6	6	4	5	6	6	6	6	6	6	6	6	5	5	5	5	5	5	5	6	5	6	6	3	5	5	6	6	5	5	6	6	6	6	4.33333	6	6	999
479	12	1	1	0	4	6	5	4	5	5	4	5	6	4	4	6	5	4	4	5	4	5	6	5	999	4	4	6	4	5	3	6	4	5	5	5	4	5	6	5	5	4	5	4	5	5.16667	6	6	999
480	12	1	1	0	4	5	4	5	4	5	6	5	5	4	4	4	3	3	4	4	5	4	5	4	4	4	5	4	4	4	4	4	3	3	4	4	4	3	4	5	4	5	4	4	5	3.5	3.5	4.33333	999
481	14	1	1	0	4	3	2	3	3	4	4	4	4	4	4	4	4	5	4	4	4	4	6	6	5	2	3	1	4	6	5	5	5	3	3	6	5	4	4	3	3	3	1	1	2	3.5	3.5	3.5	999
482	12	1	1	0	5	2	999	4	5	5	3	6	5	3	6	2	3	6	5	6	5	5	6	6	5	6	6	5	4	5	4	3	5	3	999	6	6	3	5	5	1	4	4	3	3	3.5	4.33333	2.66667	999
483	12	1	1	0	4	4	5	4	4	4	6	4	4	4	4	4	4	4	4	4	4	4	4	4	4	4	4	4	4	4	4	4	4	4	4	4	5	4	4	4	4	4	4	4	4	3.5	3.5	3.5	999
484	999	1	1	0	4	3	4	3	3	3	4	4	4	4	4	5	5	3	3	4	2	3	5	4	3	4	4	3	3	3	4	3	3	4	2	2	2	3	5	3	4	4	3	3	4	4.33333	4.33333	4.33333	999
485	12	1	1	0	4	5	4	4	4	6	3	2	3	4	3	4	3	4	3	3	4	4	3	4	3	3	4	3	4	4	3	4	3	3	2	4	4	4	3	3	3	5	5	4	4	3.5	3.5	4.33333	999
486	12	1	1	0	3	4	4	3	3	6	3	2	3	2	2	4	2	2	2	3	4	3	4	3	4	3	2	2	3	4	3	5	1	1	1	2	4	1	1	3	3	4	3	3	3	3.5	1.83333	2.66667	999
487	13	1	1	0	6	5	5	6	6	5	5	5	5	5	5	5	6	6	6	6	5	6	6	6	5	5	5	5	6	6	6	6	6	5	4	5	6	6	5	5	5	5	5	5	5	6	6	5.16667	999
488	13	1	1	0	5	4	3	5	6	5	4	6	4	3	2	1	1	4	6	6	4	6	999	5	3	2	5	6	5	3	2	2	5	6	4	3	3	6	6	5	4	1	4	6	6	4.33333	4.33333	4.33333	999
489	13	1	1	0	2	3	1	1	4	6	4	6	4	4	3	4	4	1	6	4	1	3	6	6	6	6	6	6	6	6	6	6	6	6	6	6	6	6	6	6	6	6	6	6	6	3.5	3.5	1.83333	999
490	12	1	1	0	5	5	6	6	4	6	6	6	6	6	6	6	6	6	5	5	6	6	4	4	5	5	6	6	6	6	5	5	5	6	3	5	5	5	4	4	6	6	5	6	6	6	6	5.16667	999
491	12	1	1	0	4	4	3	6	6	6	6	6	6	4	6	6	6	6	6	6	6	6	6	6	6	6	6	6	6	6	6	6	6	6	1	6	6	6	6	4	3	6	1	1	6	3.5	1	1	999
492	12	1	1	0	6	6	6	6	6	5	5	6	5	6	5	5	5	6	5	999	4	4	5	5	5	999	5	5	5	5	5	5	5	5	5	5	5	6	5	6	6	6	5	6	5	3.5	3.5	3.5	999
493	12	1	1	0	5	4	4	4	4	3	6	5	5	4	2	3	6	4	4	4	4	4	5	4	3	4	4	4	4	5	3	4	4	4	4	4	4	4	4	3	4	4	4	4	4	4.33333	4.33333	4.33333	999
494	12	1	1	0	5	5	6	6	6	6	6	5	6	6	6	6	3	6	5	6	5	6	5	6	6	4	6	2	6	6	5	6	6	6	4	6	6	4	6	6	6	6	6	6	6	6	6	6	999
495	12	1	1	0	3	3	4	4	4	6	3	4	2	2	2	4	1	4	6	6	6	6	999	3	1	6	5	5	3	5	2	6	5	4	3	3	2	3	3	2	1	5	5	1	4	5.16667	3.5	3.5	999
496	14	1	1	0	5	6	4	6	5	5	5	4	5	4	4	6	3	3	5	5	4	4	999	5	4	4	4	5	5	4	6	4	6	4	5	4	5	3	5	4	3	5	4	4	3	4.33333	4.33333	3.5	999
497	14	1	1	0	5	5	4	5	6	6	5	5	5	6	4	5	4	4	5	6	6	5	6	4	5	5	6	4	5	6	6	5	5	4	5	5	6	4	6	5	6	6	5	4	6	5.16667	6	6	999
498	13	1	1	0	5	5	4	5	2	4	6	5	5	4	5	5	5	4	5	4	5	6	5	4	5	4	4	3	5	5	2	3	4	4	4	5	4	3	4	5	3	5	5	999	6	3.5	6	3.5	999
499	12	1	1	0	4	5	4	2	2	2	4	5	5	3	3	3	3	3	4	3	2	2	3	2	4	3	3	3	2	4	2	2	3	4	3	3	3	4	2	3	2	2	3	2	2	3.5	2.66667	2.66667	999
500	12	1	1	0	4	4	3	3	3	3	3	4	3	4	3	4	3	4	3	3	3	4	4	5	4	5	3	4	4	3	3	3	3	3	3	3	4	3	4	3	4	3	4	3	4	3.5	3.5	3.5	999
501	16	1	1	0	4	1	1	2	3	4	3	4	3	1	1	1	1	1	1	6	4	4	4	3	4	4	3	1	1	2	3	2	3	3	1	2	2	1	2	1	1	1	2	1	1	1.83333	1.83333	4.33333	999
502	15	1	1	0	5	5	6	6	6	6	6	6	6	6	6	5	5	5	5	5	5	5	5	5	5	5	6	5	5	6	5	5	5	6	6	6	6	6	6	6	6	6	6	6	6	5.16667	6	6	999
503	999	1	1	0	4	4	4	4	4	4	4	4	4	4	4	4	4	4	4	4	4	4	4	4	4	4	4	4	4	4	4	4	4	4	4	4	4	4	4	4	4	4	4	4	4	3.5	3.5	3.5	999
504	15	1	1	0	4	3	3	4	4	4	4	4	4	5	4	5	3	4	4	3	4	4	4	4	4	4	4	4	4	4	5	4	6	4	4	4	4	4	4	4	4	4	4	4	4	2.66667	3.5	1	999
505	14	1	1	0	4	5	5	4	3	3	4	3	3	4	4	3	2	2	2	2	2	2	2	2	2	2	2	999	4	999	1	2	2	2	2	2	2	2	2	2	2	2	2	2	2	3.5	3.5	3.5	999
506	999	1	1	0	4	4	1	4	1	1	4	4	4	4	4	4	4	4	1	1	4	1	4	6	6	4	6	4	4	4	4	6	6	4	4	4	999	4	6	4	4	4	6	4	4	3.5	6	3.5	999
507	14	1	1	0	4	6	3	2	1	4	4	5	4	3	4	5	6	2	5	5	4	3	4	4	6	4	4	5	3	3	3	5	3	3	2	1	1	4	4	3	1	3	5	4	5	2.66667	2.66667	2.66667	999
508	14	1	1	0	6	6	6	6	6	6	6	6	6	6	6	6	6	4	3	6	5	6	6	6	6	5	4	6	6	6	6	6	6	5	4	6	6	3	4	6	6	6	4	6	6	6	6	6	999
509	13	1	1	0	5	4	4	5	4	4	4	4	4	4	3	4	5	5	4	5	4	4	5	3	3	5	4	3	4	5	3	4	4	4	4	3	4	4	4	5	3	3	3	2	5	3.5	4.33333	4.33333	999
510	12	1	1	0	2	1	6	6	4	4	4	4	4	1	1	1	6	6	6	6	6	6	6	6	6	5	6	1	6	6	6	1	999	6	6	6	6	1	999	6	6	6	6	6	6	6	6	6	999
511	12	1	1	0	4	6	5	5	6	4	5	5	5	4	4	3	6	5	5	5	5	5	5	5	5	5	6	1	5	5	5	5	4	4	4	5	5	3	4	3	3	4	3	1	3	1.83333	3.5	1.83333	999
512	12	1	1	0	4	2	5	1	6	3	4	1	3	1	3	999	4	2	6	5	1	4	3	4	2	5	2	3	1	6	3	6	4	2	1	6	4	1	3	5	3	2	4	1	1	999	999	999	999
513	13	1	1	0	5	4	3	4	2	2	5	5	6	4	3	3	3	4	3	3	3	4	4	4	4	3	4	3	5	4	3	5	4	3	5	5	4	3	5	4	5	5	4	5	6	4.33333	5.16667	4.33333	999
514	15	1	1	0	3	6	6	5	6	6	5	4	4	4	4	6	6	6	3	4	4	4	6	5	5	3	4	4	5	5	5	5	5	6	5	5	5	1	5	5	5	4	1	3	4	4.33333	3.5	3.5	999
515	13	1	1	0	4	4	3	4	4	3	4	4	4	5	5	5	4	3	4	3	999	4	4	3	2	3	3	4	4	3	4	5	4	3	4	5	4	3	4	4	3	4	3	4	1	1.83333	1	1	999
516	13	1	1	0	5	2	4	4	4	4	6	5	5	6	6	3	6	5	3	2	5	6	3	5	6	1	3	6	4	4	4	5	6	6	4	3	3	3	5	6	5	999	5	6	4	3.5	3.5	3.5	999
517	13	1	1	0	1	1	1	1	1	1	1	1	1	1	1	1	1	1	1	1	1	1	1	1	1	1	1	1	1	1	3	3	3	3	3	3	3	3	3	3	3	3	3	3	3	1.83333	1.83333	1.83333	999
518	13	1	1	0	6	6	6	6	6	6	6	6	6	999	5	5	6	999	6	6	6	6	6	6	6	6	6	6	6	6	6	6	6	6	6	6	6	6	6	6	6	6	6	999	999	6	6	6	999
519	13	1	1	0	2	1	2	4	5	4	4	4	5	4	4	1	2	2	2	4	4	4	5	3	6	5	4	2	4	4	4	4	1	2	1	3	4	1	4	4	3	2	5	3	3	1	4.33333	2.66667	999
520	12	1	1	0	5	5	3	6	6	6	6	6	6	3	3	4	4	4	4	4	4	4	3	4	3	4	4	4	3	4	4	4	4	4	4	3	3	6	6	6	6	6	6	6	4	5.16667	5.16667	5.16667	999
521	12	1	1	0	3	5	5	2	5	5	5	5	5	4	5	5	5	5	5	2	2	3	4	4	3	4	4	4	4	4	4	4	4	4	2	3	4	3	4	4	4	4	3	4	4	6	6	6	999
522	12	1	1	0	5	4	4	3	4	4	4	5	5	3	3	3	4	2	4	2	1	2	2	3	5	3	3	1	2	2	4	6	4	3	3	3	2	4	4	4	3	3	2	1	5	2.66667	4.33333	4.33333	999
523	12	1	1	0	5	4	4	3	2	3	4	3	4	4	3	3	2	1	3	4	3	2	3	2	4	4	4	2	4	3	4	3	2	3	4	4	3	3	4	2	2	2	3	3	2	2.66667	3.5	4.33333	999
524	12	1	1	0	5	4	6	4	4	4	5	5	5	6	4	3	4	2	4	4	4	4	4	3	3	3	4	5	5	5	4	4	4	4	3	3	3	1	4	4	5	4	4	4	3	4.33333	4.33333	2.66667	999
525	16	1	1	0	5	5	4	6	5	1	5	4	5	5	4	5	5	4	4	4	5	4	5	5	4	5	6	5	5	5	5	5	5	5	4	4	5	1	2	5	4	4	5	4	5	1	1	1	999
526	15	1	1	0	4	5	4	6	6	5	5	5	5	5	5	4	4	3	4	5	5	4	6	5	6	5	5	4	5	6	5	5	4	5	5	5	6	5	5	4	4	4	4	5	5	4.33333	3.5	1	999
527	14	1	1	0	6	2	4	1	6	6	5	6	5	5	6	6	6	3	5	5	4	5	6	6	4	5	5	4	6	6	5	3	5	4	3	3	4	1	4	5	6	4	5	6	4	6	6	5.16667	999
528	13	1	1	0	5	5	5	5	5	5	5	5	5	5	5	5	5	5	5	5	5	5	5	5	5	5	5	5	5	5	5	5	5	5	3	5	5	2	5	5	5	5	5	5	5	4.33333	4.33333	4.33333	999
529	13	1	1	0	3	4	4	4	5	5	4	4	4	4	4	6	5	4	4	4	5	4	4	5	5	5	4	5	5	4	4	5	4	4	4	4	5	4	4	4	5	4	4	4	5	3.5	4.33333	3.5	999
530	12	1	1	0	6	5	4	2	6	6	6	6	4	2	3	5	4	6	6	6	6	6	6	6	6	6	6	6	6	6	6	6	4	6	4	5	6	6	6	6	6	6	6	6	6	6	6	6	999
531	12	1	1	0	5	4	4	4	4	4	5	4	5	4	4	4	4	5	5	4	5	4	6	3	4	5	4	999	3	6	4	4	3	5	3	6	4	5	3	4	3	5	4	4	6	4.33333	5.16667	4.33333	999
532	14	1	1	0	6	6	5	5	4	6	6	5	5	4	4	1	4	4	5	4	4	4	6	5	4	3	4	5	4	5	5	4	4	4	3	4	2	1	3	4	3	4	4	3	3	4.33333	2.66667	3.5	999
533	13	1	1	0	2	2	2	2	2	2	2	2	2	2	2	2	2	2	2	2	2	2	2	2	2	3	3	3	3	3	3	3	3	3	3	3	3	3	3	3	3	3	3	3	3	3.5	3.5	3.5	999
534	10	1	1	0	4	4	4	5	5	5	5	5	4	4	4	4	4	4	4	4	4	4	4	4	4	4	4	4	4	999	4	4	4	4	4	4	2	2	4	4	4	4	4	4	4	4.33333	3.5	3.5	999
535	12	1	1	0	5	2	4	5	3	3	4	2	3	2	2	2	3	5	2	3	3	4	5	5	4	3	4	3	4	5	4	5	6	5	4	4	4	4	5	3	2	5	4	1	5	1.83333	1.83333	1.83333	999
536	12	1	1	0	3	5	4	6	5	5	5	4	5	5	5	4	2	3	4	4	3	4	4	2	4	4	3	2	3	4	4	5	3	3	3	4	4	2	4	4	4	4	4	6	6	3.5	2.66667	1.83333	999
537	14	1	1	0	6	6	6	4	6	4	3	3	4	5	4	6	4	4	6	5	6	6	4	4	6	6	4	6	6	6	3	3	5	999	4	5	5	3	4	4	4	5	5	4	4	6	3.5	6	999
538	13	1	1	0	3	2	5	6	6	4	2	1	5	4	5	2	2	6	6	2	3	3	6	6	3	4	6	1	4	4	6	6	6	4	3	5	6	6	6	4	1	5	6	1	6	6	6	3.5	999
539	13	1	1	0	6	6	4	5	4	4	4	5	4	5	4	4	5	5	4	4	5	5	5	4	4	4	4	4	4	4	4	4	4	4	3	4	4	4	4	4	4	5	5	5	5	6	6	6	999
540	12	1	1	0	2	3	3	3	5	4	2	5	3	2	6	4	3	4	2	6	1	5	3	2	6	3	1	5	3	6	5	4	4	1	1	2	3	1	4	1	1	4	2	1	5	1	1	1	999
541	13	1	1	0	4	4	5	4	4	4	3	4	4	4	4	4	5	5	5	4	4	5	4	5	6	5	4	4	4	4	4	4	4	5	5	5	4	4	4	4	4	4	4	4	4	5.16667	4.33333	4.33333	999
542	13	1	1	0	5	5	4	4	6	5	6	4	6	2	4	4	4	5	6	4	3	4	5	3	6	5	4	6	999	6	4	5	6	4	5	999	3	4	6	5	5	4	1	1	6	4.33333	3.5	4.33333	999
543	13	1	1	0	5	4	5	6	5	6	6	6	6	6	6	4	5	6	6	6	6	6	5	5	5	4	6	6	6	6	6	6	6	5	6	5	5	6	5	6	5	6	5	5	5	6	4.33333	5.16667	999
544	12	1	1	0	6	5	6	5	4	5	4	5	5	4	5	5	4	5	4	5	4	5	5	5	5	4	999	4	999	5	5	5	5	5	4	5	5	5	5	5	5	5	5	5	5	5.16667	5.16667	5.16667	999
545	13	1	1	0	5	4	4	4	5	5	4	6	5	4	4	4	3	5	5	5	4	5	5	5	5	4	3	5	4	3	3	6	3	4	4	2	3	3	3	3	3	3	3	3	3	3.5	4.33333	2.66667	999
546	12	1	1	0	4	5	5	2	4	5	5	5	5	5	5	5	3	3	5	5	5	5	5	5	5	5	3	5	5	5	3	5	5	3	4	2	3	4	4	4	4	4	4	4	4	3.5	3.5	3.5	999
547	12	1	1	0	5	5	4	4	3	3	6	5	6	5	999	999	999	4	999	4	999	999	4	999	4	3	999	4	4	4	4	4	4	4	4	4	4	4	4	4	999	999	4	999	999	3.5	3.5	3.5	999
548	12	1	1	0	5	4	5	6	5	6	5	5	5	4	5	4	4	4	5	5	5	4	6	4	5	4	5	4	5	6	5	4	6	5	5	6	6	6	6	5	5	4	5	4	5	5.16667	4.33333	5.16667	999
549	13	1	1	0	5	5	4	6	5	5	5	5	5	5	4	4	4	5	5	5	5	5	5	5	5	5	5	4	5	5	5	5	5	5	5	5	5	4	5	5	5	5	4	4	6	6	5.16667	3.5	999
550	13	1	1	0	6	5	5	5	5	5	5	6	6	4	4	4	5	5	4	4	4	4	5	5	4	4	5	5	4	4	3	6	4	5	5	4	4	4	5	5	5	5	5	5	5	5.16667	4.33333	5.16667	999
551	13	1	1	0	5	5	5	5	5	5	3	6	2	2	2	5	5	5	5	6	5	5	6	6	5	6	6	6	6	6	5	5	5	5	1	2	5	6	6	4	4	6	6	6	6	1.83333	1.83333	1.83333	999
552	13	1	1	0	5	5	5	4	4	6	5	5	5	5	5	5	5	5	5	5	5	5	5	5	5	4	4	5	5	5	5	5	5	4	5	5	5	5	5	5	5	5	5	5	5	3.5	4.33333	3.5	999
553	13	1	1	0	5	4	4	5	4	4	5	4	4	4	2	3	3	3	4	3	3	4	4	3	4	5	4	4	4	4	3	6	3	4	4	4	4	3	4	3	3	5	4	1	5	5.16667	4.33333	5.16667	999
554	13	1	1	0	6	5	4	4	5	6	4	5	4	4	6	4	6	3	4	4	4	5	4	4	6	4	4	3	3	4	4	5	5	4	4	3	3	6	3	4	5	3	6	5	5	4.33333	6	6	999
555	12	1	1	0	6	6	6	6	6	6	6	6	6	6	6	6	6	6	6	6	6	6	6	6	6	6	6	6	6	6	6	6	6	6	6	6	6	6	6	6	6	6	6	6	6	6	6	6	999
556	12	1	1	0	5	5	6	6	6	6	5	5	5	5	5	5	5	5	5	4	4	4	4	5	5	5	5	4	6	6	5	5	6	5	5	5	5	5	5	4	4	4	5	5	5	5.16667	4.33333	5.16667	999
557	12	1	1	0	6	6	6	6	6	5	5	5	6	4	5	6	6	6	6	5	5	5	6	5	4	4	5	6	6	6	6	6	5	5	4	4	5	6	6	6	3	6	5	6	6	4.33333	6	4.33333	999
558	15	1	1	0	5	5	5	5	5	5	5	5	5	5	4	5	5	5	5	5	5	5	5	5	5	4	5	5	5	5	5	5	4	4	4	4	4	4	4	4	5	4	4	4	5	3.5	4.33333	3.5	999
559	14	1	1	0	4	2	3	1	1	2	4	3	3	1	6	999	4	4	3	4	1	3	3	2	4	1	999	2	2	1	4	999	3	3	1	1	2	1	1	2	2	2	2	1	3	3.5	3.5	3.5	999
560	13	1	1	0	4	4	4	2	3	4	5	4	3	4	4	4	3	2	3	3	3	3	4	4	4	4	3	4	4	4	4	4	3	3	3	3	3	3	3	4	4	2	3	4	3	4.33333	5.16667	4.33333	999
561	13	1	1	0	4	1	2	3	3	5	4	4	3	3	3	2	3	2	2	2	2	3	2	3	3	4	4	4	4	4	3	5	4	3	4	3	4	3	3	3	3	4	4	4	4	3.5	4.33333	5.16667	999
562	12	1	1	0	4	6	4	6	4	4	4	4	4	4	4	4	4	4	4	4	4	5	6	6	6	6	6	6	6	6	5	5	5	5	5	5	5	5	5	5	5	5	5	5	5	6	6	3.5	999
563	13	1	1	0	6	3	4	6	5	4	5	2	5	1	3	3	6	4	4	3	1	3	4	4	2	3	6	2	3	4	6	6	6	5	4	4	5	4	5	4	3	1	1	1	1	4.33333	3.5	3.5	999
564	13	1	1	0	5	5	6	5	5	5	5	4	5	4	4	4	5	3	4	4	4	5	4	4	3	3	5	3	4	5	5	4	3	3	4	5	4	5	5	4	4	5	4	4	4	5.16667	6	6	999
565	12	1	1	0	5	6	4	3	4	4	6	5	4	4	4	3	4	5	5	6	5	5	4	4	4	4	6	5	5	4	4	4	5	4	3	3	2	4	4	5	4	5	4	5	4	999	999	999	999
566	14	1	1	0	5	4	5	4	4	4	5	5	5	4	5	4	4	4	4	4	4	4	4	4	4	4	5	4	4	999	5	5	4	4	5	5	4	4	4	5	5	4	4	4	4	5.16667	5.16667	6	999
567	14	1	1	0	6	6	5	4	5	5	4	4	5	5	4	6	5	4	4	4	3	4	4	4	5	5	5	4	5	5	5	4	4	5	5	4	5	6	6	6	6	6	6	5	6	6	5.16667	6	999
568	13	1	1	0	6	6	4	5	6	6	3	3	3	6	6	6	4	4	5	6	3	5	5	5	5	4	6	3	3	3	5	6	4	3	2	2	3	4	5	6	3	5	6	6	6	4.33333	3.5	5.16667	999
569	12	1	1	0	6	5	999	4	4	4	4	4	5	4	4	4	4	1	3	4	4	4	4	4	4	3	4	3	3	3	4	4	4	4	1	1	3	1	1	1	4	4	6	6	6	3.5	3.5	3.5	999
570	12	1	1	0	6	4	5	6	6	5	5	5	5	4	5	6	5	6	6	6	6	6	6	6	6	6	6	6	6	6	6	6	6	6	6	6	6	6	6	6	6	6	6	6	6	6	6	6	999
571	12	1	1	0	4	2	2	2	2	2	2	2	2	3	2	2	2	2	2	2	1	1	2	2	2	2	2	2	2	2	2	2	2	2	2	2	2	2	4	1	2	2	3	2	3	1	3.5	1.83333	999
572	14	1	1	0	4	5	5	4	4	4	6	6	5	5	4	6	3	4	3	3	4	3	4	4	4	4	4	3	3	4	4	4	3	3	4	4	4	4	5	5	5	4	5	4	3	4.33333	3.5	5.16667	999
573	13	1	1	0	2	1	1	1	1	1	1	1	1	1	1	2	3	3	6	3	3	3	3	4	2	1	2	3	3	4	2	1	2	3	5	4	3	3	4	3	3	4	3	1	3	3.5	3.5	3.5	999
574	13	1	1	0	4	6	3	4	2	3	4	4	6	6	6	4	6	1	4	3	4	5	2	4	2	3	3	1	4	5	4	3	3	4	6	1	6	1	1	5	4	3	1	1	1	1	1.83333	4.33333	999
575	12	1	1	0	4	4	4	4	4	4	6	5	5	3	4	5	2	5	6	5	4	4	4	4	4	4	4	4	4	4	4	4	4	4	4	4	4	4	4	4	4	4	4	4	4	3.5	3.5	3.5	999
576	12	1	1	0	4	4	4	4	4	4	2	3	2	6	1	6	6	1	1	6	4	2	4	4	1	1	6	4	4	4	6	1	1	1	1	4	1	1	6	6	1	6	6	6	6	5.16667	5.16667	5.16667	999
577	13	1	1	0	1	1	3	3	6	6	4	4	4	1	1	1	4	4	2	4	3	4	5	4	6	3	4	1	3	4	4	1	5	4	4	4	4	4	4	4	4	4	4	4	1	3.5	3.5	3.5	999
578	13	1	1	0	6	6	6	5	5	4	3	4	3	5	4	5	4	4	4	5	5	5	5	5	4	4	4	4	3	3	3	4	3	3	3	3	4	4	4	3	3	4	4	3	4	3.5	3.5	3.5	999
579	12	1	1	0	4	5	5	4	4	4	5	5	5	4	5	5	5	4	3	4	4	4	5	4	4	4	5	5	5	5	5	5	5	5	5	5	5	999	3	5	5	4	5	5	5	4.33333	4.33333	5.16667	999
580	12	1	1	0	6	4	6	6	6	6	6	6	5	1	6	1	6	5	6	6	6	5	6	5	6	6	6	6	5	5	6	6	4	6	6	5	6	5	6	6	5	5	6	6	5	6	6	5.16667	999
581	14	1	1	0	4	4	4	5	4	5	4	4	4	5	5	4	2	3	4	4	3	4	5	3	6	4	4	3	5	6	5	5	4	5	4	6	5	4	5	4	4	4	4	5	3	3.5	3.5	3.5	999
582	13	1	1	0	6	5	6	5	6	6	6	5	6	5	5	5	5	5	5	5	6	5	6	5	5	5	5	5	4	5	5	5	5	4	5	5	5	5	5	5	5	5	6	5	6	5.16667	6	6	999
583	13	1	1	0	3	4	4	999	6	4	5	5	5	4	5	3	4	5	4	5	6	5	5	5	4	4	4	4	5	5	5	5	4	5	4	6	5	4	5	5	4	4	4	4	5	4.33333	5.16667	5.16667	999
584	13	1	1	0	6	6	6	6	6	6	6	6	6	6	6	5	6	5	4	4	4	4	5	4	4	4	6	4	4	3	3	2	4	4	4	2	3	4	4	4	5	6	4	4	6	5.16667	4.33333	4.33333	999
585	12	1	1	0	3	2	3	3	3	2	1	1	1	2	1	3	1	1	2	2	3	2	3	1	1	2	3	2	1	2	1	3	2	1	1	2	1	3	1	1	1	2	4	2	5	1	1	1	999
586	13	1	1	0	1	1	3	1	1	1	1	1	2	1	1	1	1	1	1	1	1	1	1	1	6	1	1	1	1	1	6	6	1	999	1	1	999	1	999	1	1	1	3	1	1	999	999	999	999
587	13	1	1	0	6	4	4	6	6	6	5	6	6	5	4	5	6	5	6	6	6	6	5	6	6	4	5	4	5	6	6	5	3	4	4	6	6	6	6	6	999	6	6	4	6	5.16667	5.16667	6	999
588	13	1	1	0	4	4	4	3	3	4	4	4	4	3	4	3	1	1	4	3	4	3	1	3	1	1	2	1	3	1	3	3	3	1	4	2	3	1	6	1	4	2	4	1	1	4.33333	4.33333	1.83333	999
589	14	1	1	0	1	4	4	4	5	4	4	6	4	4	4	4	4	4	4	4	4	4	3	6	4	4	6	4	4	4	4	4	3	4	4	5	5	6	6	4	4	5	3	5	4	3.5	1	2.66667	999
590	13	1	1	0	6	4	5	999	6	6	6	6	6	6	6	5	6	6	6	6	6	6	6	999	999	999	6	6	6	6	6	6	6	6	6	6	6	6	6	6	6	6	6	6	6	6	3.5	6	999
591	13	1	1	0	5	5	4	4	6	6	5	5	4	4	4	4	4	4	4	5	5	6	5	999	4	4	3	3	4	5	2	6	1	3	4	6	5	6	5	4	4	4	6	4	4	3.5	3.5	3.5	999
592	12	1	1	0	3	4	4	3	4	4	3	4	4	4	5	2	3	1	4	6	4	3	3	4	3	2	4	1	2	6	5	6	4	3	5	3	3	4	3	3	4	4	4	6	3	6	2.66667	2.66667	999
593	12	1	1	0	2	1	1	1	2	4	2	2	1	2	2	2	2	2	1	2	2	2	5	2	5	2	3	4	4	3	2	3	2	4	1	3	2	4	3	1	1	1	1	3	4	2.66667	1.83333	3.5	999
594	12	1	1	0	4	4	4	3	6	2	5	3	4	4	4	3	2	3	4	3	5	3	4	2	4	5	3	999	4	3	6	5	4	4	3	4	3	4	3	3	5	2	4	3	3	6	6	6	999
595	15	1	1	0	4	5	5	5	5	6	6	5	6	6	6	6	6	5	6	6	6	6	6	5	5	6	6	6	6	6	6	6	6	6	5	6	6	4	6	6	6	6	6	6	5	6	6	6	999
596	15	1	1	0	2	4	5	5	3	6	3	2	1	1	4	5	4	3	4	6	3	1	4	6	4	6	4	5	1	5	5	5	3	4	6	3	5	3	5	1	3	3	2	2	1	1	6	1	999
597	14	1	1	0	6	4	5	6	6	6	3	5	6	6	6	3	6	4	5	4	5	5	6	6	6	4	6	4	6	6	6	6	5	5	5	6	5	3	5	6	6	6	6	6	6	2.66667	6	5.16667	999
598	14	1	1	0	5	5	5	4	3	6	4	6	5	6	3	6	6	3	6	6	5	6	6	6	6	6	4	4	6	6	4	6	5	6	4	5	6	5	6	6	4	5	5	5	4	4.33333	3.5	2.66667	999
599	14	1	1	0	4	5	6	4	6	6	6	5	5	6	2	5	5	5	5	4	5	5	5	5	2	6	999	3	4	6	2	4	5	5	3	4	5	3	4	6	6	6	6	6	5	6	6	5.16667	999
600	14	1	1	0	4	4	2	2	2	4	4	2	4	2	2	4	2	4	2	2	2	2	4	4	2	2	4	4	4	2	2	2	2	2	4	2	2	2	2	2	2	4	2	2	4	3.5	3.5	2.66667	999
601	13	1	1	0	5	5	4	4	4	4	5	5	5	5	5	5	5	4	5	4	4	4	4	4	4	5	5	4	4	4	4	5	5	4	5	5	4	4	4	4	4	4	4	4	3	3.5	3.5	3.5	999
602	14	1	1	0	1	1	1	1	1	1	1	1	1	1	1	1	1	1	1	1	1	1	1	1	1	1	1	1	1	1	6	1	1	1	1	1	1	1	1	1	1	1	1	1	1	1	1	1	999
603	13	1	1	0	6	4	5	4	6	6	6	5	5	4	5	5	5	5	4	5	6	5	6	6	5	4	4	5	4	5	5	5	5	5	5	4	5	3	3	4	5	4	5	6	4	5.16667	4.33333	4.33333	999
604	13	1	1	0	4	4	3	3	4	4	5	5	5	4	4	4	4	5	4	3	4	3	4	4	4	4	4	3	4	4	4	3	4	4	4	4	4	3	4	4	4	3	4	3	3	4.33333	3.5	2.66667	999
605	13	1	1	0	5	5	2	2	1	1	6	1	1	5	2	4	1	1	1	1	1	1	1	6	1	1	5	1	3	6	6	6	6	1	1	1	6	1	1	1	1	1	1	1	1	1	1	1	999
606	12	1	1	0	4	5	6	4	3	4	5	6	5	5	4	4	4	4	6	6	6	6	6	6	4	4	3	4	3	3	3	5	5	4	4	3	4	2	3	3	3	4	2	6	3	3.5	3.5	1.83333	999
607	12	1	1	0	5	4	4	4	4	3	4	4	4	3	3	4	3	3	2	3	3	2	3	3	3	4	3	2	3	3	3	4	3	3	3	4	3	3	5	3	3	4	3	4	2	3.5	6	3.5	999
608	12	1	1	0	6	5	4	5	5	4	6	5	4	5	5	5	6	5	4	5	4	4	5	5	4	4	6	4	5	4	5	4	4	5	6	5	3	5	5	4	4	5	5	4	6	3.5	3.5	3.5	999
609	13	1	1	0	6	6	5	5	4	5	5	5	5	5	5	5	5	5	4	4	5	5	5	4	5	5	5	4	5	4	5	4	5	5	4	5	4	5	5	5	5	5	5	5	5	6	5.16667	5.16667	999
610	13	1	1	0	6	5	6	5	4	5	5	4	6	5	4	6	4	4	4	5	5	4	5	6	5	4	6	4	5	5	6	5	4	5	4	5	5	5	5	6	5	5	5	5	6	999	999	999	999
611	13	1	1	0	6	5	5	6	6	6	5	5	6	4	5	4	5	4	6	6	6	6	5	5	6	5	6	6	5	4	5	6	6	6	6	5	5	6	6	6	5	4	5	5	5	5.16667	6	5.16667	999
612	13	1	1	0	5	5	5	5	5	5	5	5	5	5	5	5	5	5	5	5	5	5	5	5	5	5	5	5	5	5	5	5	5	5	5	5	5	5	5	5	5	5	5	5	5	3.5	3.5	3.5	999
613	13	1	1	0	5	4	3	4	5	5	5	6	4	4	2	999	3	4	6	6	4	5	6	4	6	6	6	5	6	4	4	3	3	5	2	2	4	6	5	3	6	3	5	2	6	4.33333	2.66667	2.66667	999
614	12	1	1	0	6	4	4	5	6	5	5	5	6	4	5	5	5	5	5	6	4	5	5	6	5	4	4	4	5	5	5	5	5	4	4	5	5	6	6	5	5	6	4	5	6	5.16667	4.33333	6	999
615	12	1	1	0	1	1	1	1	1	1	1	1	1	1	1	1	1	1	1	1	1	1	2	1	3	1	1	3	1	2	1	2	2	3	2	2	1	3	2	1	1	1	3	3	2	4.33333	4.33333	3.5	999
616	12	1	1	0	6	6	6	6	6	6	6	6	6	6	6	6	6	6	6	6	6	6	6	6	6	1	6	6	6	6	2	6	6	6	6	6	6	6	6	6	6	6	6	2	6	6	6	6	999
617	14	1	1	0	5	5	4	3	5	4	4	4	5	5	5	4	4	5	4	5	3	4	4	4	5	4	3	3	5	4	4	5	3	2	4	4	5	4	5	5	6	5	4	3	3	4.33333	4.33333	3.5	999
618	12	1	1	0	4	4	6	5	6	6	6	5	6	4	6	5	4	4	5	6	6	4	4	3	4	999	4	5	4	6	5	5	3	4	6	6	5	4	4	6	6	5	5	4	4	5.16667	5.16667	6	999
619	13	1	1	0	6	6	3	6	6	6	6	6	6	4	1	3	4	3	3	3	3	3	3	3	3	3	4	3	3	6	6	6	3	999	1	3	3	3	3	3	3	3	4	6	3	1.83333	1.83333	1.83333	999
620	13	1	1	0	4	5	4	999	5	4	5	4	5	3	2	1	4	4	4	3	4	5	5	5	4	2	999	4	4	4	4	4	5	4	3	4	5	4	4	3	5	5	4	5	4	3.5	3.5	3.5	999
621	13	1	1	0	4	4	4	4	3	4	4	3	4	2	5	2	1	1	3	3	3	3	2	2	4	2	3	2	2	2	4	3	3	2	5	2	2	2	4	4	4	2	4	2	1	1.83333	1	1	999
622	13	2	1	0	6	5	5	5	6	6	6	5	6	5	5	6	5	4	5	5	3	4	6	6	6	5	6	4	5	4	5	5	3	3	4	1	3	6	5	5	5	6	6	6	6	4.33333	5.16667	5.16667	999
667	13	1	1	0	4	4	5	4	4	4	5	6	5	4	4	5	5	3	4	5	6	6	5	4	5	4	4	6	6	5	4	3	3	5	6	6	6	5	5	4	5	5	5	6	3	4.33333	6	5.16667	999
668	12	1	1	0	3	2	3	4	3	3	2	6	3	2	2	3	4	2	4	3	3	3	4	4	3	3	4	2	3	4	5	5	3	2	1	1	2	1	3	1	1	5	6	6	4	1.83333	1.83333	1	999
669	12	1	1	0	6	6	6	6	6	6	6	6	5	4	5	6	4	6	6	6	5	6	6	5	5	6	5	4	5	6	4	6	3	4	4	5	6	6	6	5	5	6	6	6	6	6	6	6	999
670	12	1	1	0	6	6	6	4	5	5	5	6	5	5	3	4	3	3	5	4	4	4	5	4	4	4	5	4	4	6	4	2	3	4	4	4	4	3	4	4	5	5	4	4	4	3.5	3.5	2.66667	999
671	14	1	1	0	6	5	5	4	5	2	5	5	4	4	3	4	4	3	5	4	4	4	6	5	5	4	6	4	4	4	3	5	5	4	3	4	4	4	4	5	3	4	5	4	4	3.5	5.16667	3.5	999
672	12	1	1	0	6	6	6	3	6	6	999	4	4	4	3	999	6	2	2	2	2	999	6	6	6	4	6	6	6	6	4	5	3	3	4	3	4	4	4	3	4	4	4	4	4	3.5	3.5	3.5	999
673	12	1	1	0	5	5	5	4	6	5	4	5	5	6	5	4	4	4	4	4	3	4	4	5	4	4	5	4	4	5	4	6	4	3	4	4	5	3	4	4	4	5	6	6	6	5.16667	6	6	999
674	11	1	1	0	5	5	5	3	3	3	4	4	5	3	5	5	5	5	5	5	4	4	4	4	3	2	5	5	5	6	2	1	5	5	5	5	4	5	4	4	5	5	4	5	5	1	6	6	999
675	13	1	1	0	1	4	4	5	6	5	6	6	3	1	1	2	4	4	6	6	6	5	3	1	6	3	6	1	4	4	4	4	4	3	5	3	4	6	6	2	4	3	1	4	1	3.5	3.5	3.5	999
676	12	1	1	0	5	4	5	4	4	4	5	5	5	4	5	3	4	5	4	4	5	4	4	4	3	4	5	2	4	5	3	4	5	4	4	4	5	6	6	5	3	4	3	5	5	4.33333	2.66667	5.16667	999
677	13	1	1	0	4	4	4	5	5	5	4	4	4	3	4	4	5	4	4	5	4	5	4	4	5	4	5	4	4	4	5	5	4	4	4	4	4	4	5	5	3	5	5	4	6	4.33333	4.33333	5.16667	999
678	12	1	1	0	6	6	6	6	6	6	6	6	6	6	6	6	6	6	6	6	6	6	6	6	6	6	6	6	6	6	6	6	6	6	6	6	6	6	6	6	6	6	6	6	6	3.5	3.5	3.5	999
679	13	1	1	0	5	5	4	4	5	5	4	5	5	5	4	5	4	4	2	2	3	3	4	4	5	5	5	4	4	4	5	4	3	3	3	4	4	5	5	5	4	4	4	4	5	5.16667	4.33333	3.5	999
680	15	1	1	0	6	6	6	4	5	5	4	5	5	5	5	5	5	3	4	5	4	4	4	4	5	2	2	4	4	4	3	4	2	5	2	5	5	2	4	5	5	5	5	5	4	3.5	4.33333	6	999
681	14	1	1	0	5	5	4	4	6	6	6	5	6	6	5	5	5	4	5	5	4	5	6	6	5	4	5	3	4	6	4	5	4	5	5	5	4	4	6	6	6	5	4	4	6	3.5	6	6	999
682	12	1	1	0	6	4	6	5	6	6	6	5	6	3	6	1	5	6	6	6	6	6	6	4	5	6	6	2	6	6	6	6	4	5	6	6	6	6	6	6	6	6	6	6	2	6	5.16667	6	999
928	14	1	1	0	3	2	5	4	2	5	4	4	3	3	1	2	3	4	3	999	4	5	4	2	3	1	2	1	4	4	2	2	2	2	2	2	3	2	3	2	1	4	6	5	4	4.33333	3.5	3.5	999
929	12	1	1	0	5	5	6	4	6	6	5	5	5	4	4	4	5	4	5	4	5	4	4	5	5	4	5	4	4	5	5	5	5	5	4	5	5	5	5	6	5	999	5	5	5	6	6	6	999
930	12	1	1	0	6	5	5	5	6	5	5	5	5	6	5	5	5	5	5	6	5	5	5	5	5	5	5	5	5	6	6	6	6	5	4	5	5	5	5	5	5	5	5	5	5	6	6	6	999
931	13	1	1	0	6	5	4	5	5	5	4	4	5	5	4	5	5	4	5	5	5	5	5	4	5	4	5	4	5	5	6	5	4	3	4	5	5	4	5	6	5	5	5	5	5	5.16667	4.33333	5.16667	999
932	13	1	1	0	5	5	5	5	5	5	5	5	5	5	6	5	5	5	5	5	5	5	5	5	5	5	5	4	5	5	4	5	5	4	5	5	5	5	5	5	5	5	5	4	6	4.33333	4.33333	4.33333	999
933	12	1	1	0	4	4	4	4	6	5	5	4	5	2	4	3	3	3	3	4	3	3	6	3	3	4	3	999	5	4	4	2	2	5	4	4	4	5	5	3	4	5	6	4	3	4.33333	4.33333	4.33333	999
934	12	1	1	0	6	6	6	5	5	5	5	5	5	4	4	5	3	3	5	4	4	4	4	5	5	4	4	4	4	5	5	4	5	5	4	4	4	5	5	4	4	4	5	4	5	5.16667	5.16667	5.16667	999
935	12	1	1	0	6	6	6	6	5	6	5	5	6	5	5	6	6	5	5	6	5	5	6	5	5	6	5	6	5	6	4	5	6	5	6	6	5	5	6	6	5	6	5	6	6	6	5.16667	6	999
936	11	1	1	0	5	5	6	4	5	6	6	5	6	4	4	6	5	6	4	4	4	4	6	5	4	4	5	5	5	6	4	4	4	5	6	5	5	6	6	6	5	5	6	6	6	5.16667	6	5.16667	999
937	12	1	1	0	5	5	6	6	6	6	5	5	5	4	4	5	4	4	4	5	5	5	4	4	5	5	5	999	999	6	5	6	6	6	4	6	6	6	5	5	5	6	4	4	6	5.16667	6	5.16667	999
938	13	1	1	0	5	2	4	6	4	5	3	4	6	4	2	4	5	5	1	3	4	6	5	4	6	3	5	5	5	4	5	4	3	3	4	3	3	3	4	3	4	4	5	4	5	5.16667	4.33333	1	999
939	13	1	1	0	5	5	3	4	3	6	6	6	5	4	1	4	1	1	4	5	4	4	6	4	6	4	4	3	4	3	3	4	2	1	1	1	4	4	4	4	1	6	6	6	6	3.5	1	1	999
940	12	1	1	0	4	3	3	3	3	3	6	4	6	4	4	4	3	2	1	2	3	3	5	3	999	3	4	3	3	6	4	4	3	5	3	4	4	4	4	3	3	3	5	5	4	3.5	6	2.66667	999
941	12	1	1	0	6	6	6	5	6	6	6	6	6	5	6	6	6	5	5	5	6	6	5	5	6	5	6	6	5	6	6	6	5	5	6	6	6	6	6	6	5	5	6	6	6	6	6	6	999
942	12	1	1	0	4	5	6	5	6	5	6	5	6	5	2	5	5	2	5	5	6	5	2	2	6	5	5	2	5	6	5	5	5	5	5	5	2	5	6	6	2	5	6	6	6	6	5.16667	5.16667	999
943	13	1	1	0	6	3	5	6	1	3	6	6	5	5	4	5	5	3	6	6	4	4	5	5	3	1	2	1	6	5	5	6	4	4	4	4	5	3	3	4	1	999	2	3	4	1.83333	1.83333	2.66667	999
944	14	1	1	0	6	6	5	6	6	6	5	5	6	5	5	6	4	5	5	5	4	4	6	5	5	6	5	4	4	4	4	5	5	4	4	4	4	3	5	5	6	5	5	4	6	4.33333	5.16667	5.16667	999
945	14	1	1	0	5	5	4	4	6	6	6	6	5	5	4	6	2	4	5	4	4	4	6	4	2	4	6	2	1	3	5	5	4	5	5	4	4	4	5	5	5	5	4	1	4	5.16667	4.33333	4.33333	999
946	13	1	1	0	6	6	6	6	6	6	6	6	6	6	6	6	5	5	6	6	6	6	6	6	6	999	999	999	999	999	4	4	6	6	5	6	6	5	6	6	6	6	6	6	5	3.5	3.5	3.5	999
947	13	1	1	0	5	2	3	4	3	6	5	4	3	2	1	3	2	1	5	4	6	4	2	3	4	3	5	4	5	4	6	5	4	3	2	1	3	2	6	4	1	6	6	4	1	6	6	1	999
948	12	1	1	0	4	4	4	3	3	3	5	4	4	5	5	4	3	3	3	3	3	5	6	6	6	6	6	5	6	6	6	6	5	6	5	4	4	6	6	3	4	3	4	3	3	3.5	2.66667	1.83333	999
949	12	1	1	0	4	4	2	4	4	6	4	4	5	3	3	4	1	3	3	3	4	3	5	4	4	2	3	3	4	1	4	5	3	2	1	3	4	3	3	4	2	3	4	4	4	3.5	3.5	3.5	999
950	13	1	1	0	6	4	5	3	6	6	5	4	4	3	5	3	2	5	5	5	4	5	6	5	3	4	3	3	4	5	6	6	4	4	4	4	4	3	3	4	4	5	5	4	4	5.16667	5.16667	5.16667	999
951	13	1	1	0	5	4	4	4	3	4	5	4	5	4	4	3	4	2	4	3	3	4	4	4	4	4	5	3	5	5	3	5	3	5	5	4	4	5	6	4	2	3	3	3	1	2.66667	3.5	4.33333	999
952	12	1	1	0	5	5	5	4	2	5	5	5	5	5	5	4	5	5	5	5	4	5	5	4	5	4	4	5	5	5	5	5	4	5	5	4	5	4	4	5	5	5	5	4	5	4.33333	4.33333	5.16667	999
953	12	1	1	0	5	4	4	5	5	5	5	5	4	5	5	5	6	6	999	3	4	4	4	6	6	5	6	5	6	5	4	4	5	5	6	6	999	5	6	4	6	5	5	5	999	4.33333	6	6	999
954	12	1	1	0	4	4	4	4	4	4	4	3	5	4	4	5	3	3	4	4	2	3	4	4	3	4	5	4	4	4	4	4	3	4	4	4	4	3	4	4	3	3	3	4	4	4.33333	4.33333	4.33333	999
955	12	1	1	0	6	5	6	5	5	6	6	6	6	6	6	6	6	6	6	6	6	6	6	6	6	5	5	6	6	6	5	6	6	6	5	6	6	6	6	6	3	6	6	6	6	6	6	6	999
956	12	1	1	0	6	6	5	4	4	5	5	6	6	6	6	6	6	6	6	6	6	6	6	6	5	6	6	6	6	6	5	5	5	5	5	5	5	5	5	5	5	5	5	5	5	5.16667	5.16667	5.16667	999
957	12	1	1	0	5	5	5	4	4	4	5	5	5	5	4	5	4	4	4	4	4	4	4	4	4	4	4	4	4	4	5	5	4	3	4	4	4	4	4	5	5	4	5	4	6	4.33333	3.5	4.33333	999
958	15	1	1	0	5	5	4	5	6	6	3	4	5	4	4	5	4	4	5	4	4	4	5	5	5	4	5	4	3	4	5	5	4	4	4	3	4	4	4	4	3	3	5	3	4	3.5	3.5	6	999
959	14	1	1	0	6	6	6	6	6	6	6	6	6	6	6	6	5	3	6	6	6	6	6	6	6	6	6	6	6	6	6	6	6	6	5	6	6	6	6	6	6	6	4	4	6	5.16667	6	5.16667	999
960	12	1	1	0	6	5	5	5	5	6	5	5	5	5	5	6	5	5	5	5	5	5	5	6	5	5	5	5	5	5	5	5	5	5	5	6	5	5	5	5	6	6	5	5	6	5.16667	5.16667	5.16667	999
961	12	1	1	0	6	6	6	6	4	6	6	6	6	6	6	6	6	6	6	3	4	3	5	6	6	6	6	2	3	3	1	4	2	5	4	1	3	3	6	6	6	6	6	6	6	5.16667	3.5	2.66667	999
962	12	1	1	0	6	6	6	5	5	6	6	6	6	6	6	6	6	5	5	6	6	6	6	6	6	6	6	2	6	6	6	6	4	4	6	6	5	5	6	6	6	6	5	4	6	6	6	6	999
963	12	1	1	0	6	6	6	6	6	6	6	5	6	5	5	5	4	5	5	4	5	4	4	5	4	5	5	5	5	5	5	5	4	4	5	5	5	4	5	5	5	5	5	6	5	6	5.16667	5.16667	999
964	12	1	1	0	6	6	6	5	5	5	4	6	5	6	5	6	5	4	4	3	3	2	4	4	5	2	4	3	4	4	4	5	3	1	2	3	4	1	4	6	5	5	4	4	6	3.5	5.16667	4.33333	999
965	13	1	1	0	5	5	5	6	6	6	5	5	5	4	4	4	5	6	5	4	5	4	3	5	4	4	6	5	4	6	5	3	6	4	3	5	5	4	6	5	4	4	4	4	6	5.16667	6	5.16667	999
966	13	1	1	0	6	6	6	5	5	6	5	6	6	5	5	5	5	5	5	6	6	6	6	6	6	5	5	4	4	5	5	4	5	5	4	6	5	4	5	4	5	5	5	5	6	5.16667	6	5.16667	999
967	13	1	1	0	6	5	5	6	6	6	5	5	5	5	6	4	5	5	6	6	5	4	5	5	4	5	6	5	5	6	5	5	4	5	5	3	4	4	5	4	3	4	6	6	6	3.5	3.5	3.5	999
968	13	1	1	0	6	4	5	5	5	6	5	5	5	4	5	3	5	6	5	5	5	5	5	5	6	5	5	4	5	5	5	6	5	4	4	5	5	6	6	3	4	5	2	1	4	5.16667	5.16667	5.16667	999
969	12	1	1	0	1	4	5	6	6	6	6	6	5	3	4	1	1	6	6	6	5	5	6	5	6	3	6	6	3	6	6	5	6	1	6	3	4	6	6	6	5	5	1	1	4	3.5	1.83333	1.83333	999
970	12	1	1	0	6	6	6	6	6	6	5	4	5	6	6	6	5	5	4	4	3	3	5	5	5	4	5	3	5	6	5	6	4	999	6	6	5	6	5	4	5	6	3	5	6	6	6	6	999
971	12	1	1	0	6	4	4	5	4	3	3	3	2	2	2	3	5	999	4	4	2	3	5	1	4	5	4	3	4	4	6	5	5	4	2	5	4	5	4	4	4	5	6	6	6	5.16667	4.33333	2.66667	999
972	12	1	1	0	6	5	5	6	6	6	6	6	6	5	5	5	6	6	6	6	6	6	6	6	6	6	6	6	6	6	6	4	5	6	6	6	6	6	6	5	5	6	6	6	6	6	6	6	999
973	14	1	1	0	6	2	2	4	3	4	5	5	5	2	2	2	3	4	4	3	3	4	3	2	2	4	4	4	4	3	3	4	3	3	4	3	3	3	3	2	2	2	4	3	3	1	2.66667	2.66667	999
974	12	1	1	0	4	4	5	4	4	4	4	4	4	3	4	5	4	3	4	5	4	3	4	5	4	5	3	5	4	3	3	5	4	3	5	4	3	5	4	3	5	4	3	5	4	3.5	3.5	3.5	999
975	11	1	1	0	4	3	4	5	5	5	3	5	4	5	5	3	5	5	5	5	4	6	4	5	5	3	5	4	5	5	5	4	4	5	3	5	6	6	5	4	5	5	2	2	1	4.33333	4.33333	4.33333	999
976	13	1	1	0	6	4	4	5	4	5	6	5	6	4	5	5	4	5	5	5	4	3	4	3	5	4	6	5	5	5	5	5	6	4	3	4	5	5	5	4	4	5	5	5	5	3.5	999	4.33333	999
977	13	1	1	0	5	5	4	4	5	5	5	5	5	5	3	5	5	4	5	5	4	5	5	4	5	5	5	5	5	5	5	4	4	4	4	5	5	5	5	5	5	5	5	5	5	4.33333	4.33333	5.16667	999
978	13	1	1	0	6	4	5	5	4	4	6	6	6	5	3	4	4	4	4	5	5	5	5	5	5	4	6	4	5	5	5	5	5	5	4	4	4	5	5	6	5	4	5	5	5	5.16667	5.16667	5.16667	999
979	13	1	1	0	5	5	5	5	4	5	5	5	5	4	5	5	2	4	5	4	4	3	5	5	4	4	4	3	5	2	5	4	5	5	3	4	3	4	5	4	3	5	5	5	5	3.5	3.5	3.5	999
980	13	1	1	0	5	5	4	5	4	4	5	5	999	4	3	4	4	3	4	4	3	3	4	4	5	999	999	999	3	5	4	5	5	4	3	5	4	4	5	4	4	4	4	3	4	4.33333	4.33333	4.33333	999
981	12	1	1	0	4	3	3	4	4	4	4	4	4	3	4	3	4	3	3	4	4	4	6	4	4	5	6	4	4	4	4	4	3	4	3	4	4	4	4	3	3	4	3	1	6	4.33333	3.5	3.5	999
982	13	1	1	0	6	6	4	4	3	3	6	5	5	6	4	5	2	3	2	4	5	5	5	4	4	2	2	5	6	3	4	3	2	5	3	5	5	4	4	5	5	3	3	1	4	5.16667	4.33333	2.66667	999
983	14	1	1	0	5	5	5	6	6	5	4	5	5	4	5	4	4	5	6	5	6	5	5	5	4	5	6	5	5	6	5	6	5	4	5	5	4	6	6	5	4	4	5	4	6	5.16667	5.16667	5.16667	999
984	12	1	1	0	4	4	4	4	3	6	6	6	4	4	4	3	2	4	3	999	4	3	5	5	5	3	6	6	6	6	4	4	5	3	4	4	4	4	4	3	4	3	6	6	6	5.16667	4.33333	4.33333	999
985	12	1	1	0	6	5	5	5	5	6	5	5	5	5	6	6	5	4	5	4	5	5	6	5	5	6	6	5	5	5	5	6	4	5	6	5	5	5	6	6	5	5	6	4	5	4.33333	4.33333	4.33333	999
986	13	1	1	0	6	6	5	5	6	6	5	5	6	6	6	6	5	5	5	4	5	5	6	5	5	5	6	5	5	4	5	5	5	4	6	6	5	6	6	5	5	6	6	5	5	5.16667	6	6	999
987	12	1	1	0	4	4	4	3	1	2	3	4	4	4	3	5	1	1	4	4	2	3	5	3	2	5	4	3	4	1	4	3	3	3	4	1	2	4	4	4	3	4	1	1	6	2.66667	3.5	2.66667	999
988	15	1	1	0	5	6	6	4	6	6	6	6	5	6	6	6	5	3	5	4	4	4	4	4	5	5	5	4	5	5	4	4	5	6	5	5	4	6	5	6	4	5	5	4	5	4.33333	5.16667	4.33333	999
989	15	1	1	0	4	5	4	6	6	6	5	5	5	5	4	5	5	5	5	4	5	4	5	5	5	4	4	4	5	4	4	6	4	4	4	4	4	4	5	5	4	5	5	5	5	5.16667	5.16667	5.16667	999
990	14	1	1	0	4	4	4	4	4	4	3	4	3	4	4	4	4	4	4	4	4	4	4	4	4	4	4	4	4	4	4	4	4	4	2	3	4	2	3	3	3	3	4	4	4	3.5	3.5	3.5	999
991	13	1	1	0	4	1	5	6	1	3	5	1	4	1	1	1	1	2	3	2	1	2	2	2	3	3	5	1	1	5	4	999	5	4	1	2	2	1	4	1	5	1	4	4	3	1.83333	1.83333	1.83333	999
992	13	1	1	0	4	3	3	6	6	6	5	6	6	5	5	4	1	6	6	6	6	6	5	6	6	5	6	5	5	6	6	6	5	5	6	6	6	5	6	4	4	5	4	3	3	6	6	6	999
993	13	1	1	0	6	4	4	4	4	4	5	5	5	5	5	4	5	5	4	4	4	4	4	4	4	4	4	4	4	4	4	4	4	4	4	4	4	4	4	4	4	4	4	4	4	3.5	3.5	3.5	999
994	13	1	1	0	6	5	5	4	5	5	4	4	5	5	3	6	3	4	2	4	4	4	4	2	3	4	5	4	4	4	4	6	4	3	3	3	4	4	4	4	4	5	5	4	6	4.33333	4.33333	4.33333	999
995	12	1	1	0	5	4	4	5	5	6	5	5	6	4	5	4	5	5	4	3	4	5	5	5	5	5	5	5	5	5	5	4	5	5	5	5	5	4	4	4	4	4	4	5	5	4.33333	5.16667	5.16667	999
996	12	1	1	0	5	6	4	3	6	5	3	4	5	6	4	6	4	6	5	5	6	4	5	2	1	2	6	1	4	6	4	3	5	3	4	6	4	6	4	6	4	3	6	4	6	5.16667	6	5.16667	999
997	10	1	1	0	6	6	6	5	5	5	6	6	6	5	5	5	3	2	3	3	3	4	4	4	4	2	4	3	2	2	5	4	4	3	6	5	5	5	5	6	5	4	4	5	3	3.5	5.16667	5.16667	999
998	12	1	1	0	4	4	4	5	5	4	4	4	5	999	4	4	4	4	5	4	5	5	6	5	4	5	4	4	5	3	5	5	5	4	4	4	4	4	5	5	6	5	5	4	4	6	6	6	999
999	12	1	1	0	6	4	5	6	6	6	6	6	6	6	6	4	6	6	4	4	6	6	5	3	6	6	5	6	4	6	6	6	6	6	6	3	6	6	6	3	5	6	6	6	6	6	6	6	999
1000	13	1	1	0	6	6	5	5	4	5	6	5	5	6	5	4	6	5	5	5	5	5	5	5	6	5	5	4	5	6	6	5	5	5	5	5	5	5	5	6	5	5	4	4	5	6	5.16667	6	999
1001	12	1	1	0	4	5	3	2	2	3	4	4	4	4	4	3	3	4	4	3	4	3	3	3	4	4	2	2	3	1	2	3	4	3	4	2	2	2	3	2	4	5	5	5	3	3.5	2.66667	2.66667	999
1002	12	1	1	0	5	5	4	4	3	3	5	5	5	4	3	2	4	4	4	3	3	3	4	3	4	3	4	2	4	4	4	4	3	3	3	3	3	3	3	4	4	3	3	2	5	3.5	3.5	3.5	999
1003	12	1	1	0	6	6	5	5	6	6	6	6	6	5	5	6	6	6	5	5	5	4	6	5	6	5	5	3	4	6	4	5	3	5	5	6	5	4	4	6	6	5	5	6	6	6	6	6	999
1004	12	1	1	0	5	5	4	5	6	4	4	4	4	5	5	5	4	4	5	5	5	5	4	4	4	4	5	4	5	5	5	5	4	4	4	4	4	4	3	4	5	5	5	5	5	1.83333	1.83333	1.83333	999
1005	13	1	1	0	5	4	4	4	3	5	4	4	4	4	4	4	4	4	5	4	3	4	999	3	4	4	4	3	999	3	5	4	3	4	4	4	4	4	4	3	3	4	4	4	5	4.33333	3.5	2.66667	999
1006	13	1	1	0	4	4	4	5	6	4	3	6	6	4	3	5	1	2	3	5	3	4	5	6	6	5	2	6	4	2	1	3	2	4	2	1	4	4	3	2	3	3	4	5	4	3.5	2.66667	1.83333	999
1007	13	1	1	0	5	5	5	5	4	6	4	4	5	4	4	4	4	4	4	5	5	5	5	5	4	4	5	4	5	5	4	5	5	5	3	4	4	4	4	4	4	4	4	5	5	3.5	4.33333	4.33333	999
1008	13	1	1	0	2	2	5	5	4	4	5	3	5	3	1	6	2	3	999	4	4	6	6	4	4	1	2	2	3	5	5	5	4	3	5	5	5	3	4	5	5	5	3	3	4	3.5	5.16667	6	999
1009	12	1	1	0	5	4	3	4	3	4	4	4	4	3	4	3	4	3	4	4	4	4	4	4	4	4	4	4	4	4	4	4	4	4	4	4	4	4	4	4	4	4	4	4	4	3.5	3.5	3.5	999
1010	12	1	1	0	5	4	5	6	6	6	5	5	5	6	3	3	5	4	5	5	5	5	5	6	5	5	5	5	5	6	5	5	4	4	5	6	6	6	6	5	5	5	4	5	5	6	6	6	999
1011	12	1	1	0	2	3	1	4	5	5	2	2	4	4	3	5	5	2	1	2	3	4	3	1	1	2	4	4	3	3	5	6	4	3	1	4	3	4	5	1	1	2	6	1	4	3.5	1	1	999
1012	12	1	1	0	4	4	1	1	1	4	4	4	4	3	2	1	4	4	1	4	4	4	6	6	999	1	4	1	6	5	6	5	4	1	1	1	1	1	1	2	3	1	1	1	4	1	1	1	999
1013	14	1	1	0	2	4	3	4	4	4	2	3	4	4	4	4	4	3	3	3	2	3	4	4	2	2	3	3	4	2	2	5	2	2	3	1	4	2	3	3	3	2	4	1	5	3.5	2.66667	4.33333	999
1014	13	1	1	0	6	5	5	5	4	5	5	5	5	4	4	5	5	5	6	6	5	6	5	4	5	5	5	5	6	6	5	6	6	5	4	4	5	5	6	4	4	6	4	4	6	5.16667	5.16667	6	999
1015	13	1	1	0	6	2	3	3	3	2	6	6	5	5	5	1	6	4	6	5	5	6	6	4	6	1	5	6	6	2	5	6	5	6	4	4	4	4	4	1	4	5	6	6	1	1.83333	1	1	999
1016	13	1	1	0	5	5	6	4	6	5	5	5	5	4	4	6	6	5	5	4	3	5	4	5	4	6	6	6	6	6	1	5	6	4	5	6	4	6	6	6	5	6	5	4	5	5.16667	6	6	999
1017	13	1	1	0	5	4	4	3	3	4	3	4	3	3	3	4	3	2	3	3	4	4	3	3	3	3	4	4	3	4	4	4	4	3	3	2	2	3	4	3	3	4	3	3	4	5.16667	5.16667	5.16667	999
1018	12	1	1	0	6	4	4	5	6	6	5	5	5	4	4	3	5	5	5	5	5	5	6	5	5	5	5	5	5	5	6	6	6	5	5	5	5	5	5	5	5	5	5	5	5	6	6	6	999
1019	13	1	1	0	6	5	6	5	6	6	5	5	4	4	5	5	3	4	5	5	4	5	4	5	5	4	6	3	4	6	2	2	2	2	4	2	999	1	2	2	2	1	2	1	2	5.16667	3.5	2.66667	999
1020	14	1	1	0	6	6	6	6	6	6	6	5	6	4	3	3	4	5	6	6	5	6	6	5	3	5	5	6	5	5	5	5	3	3	5	5	5	6	6	6	3	6	5	5	5	6	6	6	999
1021	12	1	1	0	6	5	4	5	5	5	4	3	4	4	3	5	6	5	5	5	4	4	4	6	5	5	5	5	6	4	4	2	4	4	3	4	5	4	5	5	5	4	4	5	6	5.16667	4.33333	5.16667	999
1022	12	1	1	0	5	5	5	5	6	6	5	5	5	4	5	5	5	5	6	4	4	5	6	3	5	6	5	4	5	6	5	5	4	5	5	5	6	6	6	5	5	6	6	4	6	5.16667	6	6	999
1023	14	1	1	0	4	3	4	5	3	3	6	5	5	4	4	3	3	2	3	4	4	4	5	3	5	2	2	3	4	5	5	4	4	4	5	6	5	4	5	5	3	4	4	4	3	5.16667	6	6	999
1024	13	1	1	0	4	4	4	4	4	4	4	4	4	4	4	4	4	4	4	4	4	4	4	4	4	4	4	4	4	4	4	4	4	4	4	4	4	4	4	4	4	4	4	4	4	3.5	3.5	3.5	999
1025	12	1	1	0	4	5	5	4	5	5	4	3	4	2	3	4	3	5	2	3	5	3	4	5	4	4	2	1	6	5	6	4	5	6	1	3	4	3	4	5	2	2	2	1	5	4.33333	2.66667	4.33333	999
1028	13	1	1	0	4	4	4	4	3	4	3	3	3	3	3	3	3	3	3	3	3	3	3	3	3	3	3	3	3	3	2	2	2	2	2	2	2	1	3	4	1	1	5	3	4	3.5	3.5	3.5	999
1029	12	1	1	0	5	4	4	4	4	3	4	4	4	3	1	4	3	4	4	4	3	4	4	4	4	4	4	3	4	3	3	2	2	3	3	1	4	3	4	4	4	4	5	4	4	3.5	3.5	3.5	999
1724	12	1	1	0	2	5	4	5	4	6	3	3	4	5	4	4	3	4	5	4	3	4	4	4	2	4	6	4	3	2	4	6	5	4	4	1	2	6	4	2	2	5	6	6	5	4.33333	3.5	2.66667	999
3196	13	2	1	0	6	6	6	6	6	6	6	6	6	6	6	6	6	6	6	6	6	6	6	6	6	6	6	6	6	6	6	6	6	6	6	5	6	6	6	6	6	6	6	5	6	6	6	6	999
3197	12	2	1	0	6	6	5	4	5	6	6	6	6	6	6	6	6	6	6	6	6	6	6	6	6	6	6	6	6	6	4	6	6	6	5	5	5	5	4	4	4	999	5	3	6	3.5	4.33333	4.33333	999
3198	13	2	1	0	6	6	6	5	5	6	6	5	6	5	5	5	5	5	6	6	6	5	5	6	5	5	6	5	5	6	6	5	5	5	5	5	5	5	6	5	5	6	6	6	6	6	6	6	999
3199	12	2	1	0	2	2	5	3	1	1	5	5	5	5	4	3	1	1	6	1	1	1	6	4	2	3	6	4	1	1	4	3	2	1	5	4	1	1	6	3	1	4	6	6	4	1	1.83333	1	999
3200	12	2	1	0	5	4	6	4	4	5	5	4	5	4	4	5	5	4	4	5	4	4	5	4	4	5	6	4	4	5	4	4	5	4	4	5	5	4	5	5	5	5	4	4	5	5.16667	4.33333	5.16667	999
3201	13	2	1	0	6	6	5	1	4	2	1	1	4	6	6	6	5	1	4	4	4	6	5	6	1	6	3	4	3	4	4	3	5	6	6	6	4	1	4	4	5	1	1	4	6	6	6	6	999
3202	12	2	1	0	6	5	4	4	4	6	6	6	6	6	5	5	5	4	4	5	5	4	4	5	4	4	5	4	4	4	4	4	4	5	6	6	5	5	4	5	4	4	4	5	4	6	6	6	999
3203	13	2	1	0	3	5	1	2	1	3	1	5	1	5	3	3	1	1	5	4	4	4	6	5	3	6	6	6	4	1	4	3	3	2	1	2	4	5	5	1	4	5	4	2	6	1	3.5	1.83333	999
3204	13	2	1	0	5	4	5	6	5	5	3	5	4	2	5	1	5	6	6	5	5	5	5	5	5	6	5	5	5	5	6	6	5	6	2	2	5	6	6	5	5	5	5	4	5	3.5	4.33333	4.33333	999
3205	12	2	1	0	6	6	6	6	6	6	6	6	6	6	5	6	3	6	6	6	4	5	6	6	5	5	6	5	5	6	6	5	6	6	5	6	6	6	6	6	6	6	6	6	6	6	6	4.33333	999
3206	13	2	1	0	5	4	6	4	4	4	6	5	6	4	6	4	5	6	5	5	4	5	6	6	4	4	4	4	6	6	5	4	4	6	6	5	4	3	6	4	4	5	5	4	4	6	6	6	999
3207	12	2	1	0	4	4	4	4	3	5	5	5	5	6	4	4	3	4	6	6	6	6	5	5	5	6	5	6	5	6	5	5	6	5	4	6	5	5	5	4	3	4	4	6	5	2.66667	2.66667	3.5	999
3208	12	2	1	0	5	4	4	4	3	4	5	4	4	3	4	3	3	4	4	4	3	4	5	5	5	4	4	4	4	4	4	3	3	3	4	4	3	3	3	4	4	3	4	3	3	2.66667	2.66667	4.33333	999
3209	14	2	1	0	5	4	4	3	2	3	4	3	3	4	4	4	2	2	2	2	3	3	4	3	3	2	3	2	3	3	2	5	3	3	3	3	3	2	2	2	2	2	4	3	2	5.16667	4.33333	4.33333	999
3210	12	2	1	0	6	6	5	5	5	5	5	4	5	5	5	5	5	4	5	5	5	5	5	5	5	5	5	4	5	5	5	5	5	5	3	4	4	6	6	6	3	4	5	5	5	6	6	6	999
3211	12	2	1	0	4	3	2	4	4	3	4	4	4	3	4	4	4	4	4	4	3	4	4	4	4	4	4	3	4	4	6	4	4	4	4	3	4	3	4	4	4	4	3	4	3	1	1	3.5	999
3212	13	2	1	0	6	4	6	5	5	6	5	4	5	6	6	4	5	5	4	5	5	5	6	5	6	6	6	5	5	5	6	5	5	6	4	3	5	5	6	6	4	5	5	6	6	5.16667	4.33333	4.33333	999
3213	14	2	1	0	6	4	4	5	5	4	6	6	6	5	4	5	6	4	5	5	4	5	4	6	4	5	4	4	5	5	4	4	5	4	5	4	6	4	5	4	5	6	4	5	4	3.5	2.66667	4.33333	999
3214	13	2	1	0	4	5	5	3	6	3	4	5	4	4	5	5	2	5	4	4	3	3	5	5	999	4	3	4	4	2	5	5	4	3	4	2	3	3	4	5	4	5	6	5	5	3.5	2.66667	2.66667	999
3215	14	2	1	0	6	6	6	6	6	6	6	6	6	6	6	6	6	6	5	6	5	6	6	6	5	6	5	5	5	5	4	5	4	5	6	6	5	6	6	6	6	6	6	5	6	5.16667	5.16667	5.16667	999
3216	13	2	1	0	4	4	4	3	4	4	4	4	4	4	4	4	4	4	4	4	4	4	4	4	4	4	4	4	4	4	4	4	4	3	4	3	3	3	3	4	3	4	4	4	3	4.33333	4.33333	4.33333	999
3217	12	2	1	0	6	5	5	4	5	4	5	5	6	6	4	5	5	4	5	4	4	5	4	4	5	4	5	5	3	4	4	5	5	4	4	4	4	4	5	5	5	4	4	999	6	5.16667	5.16667	4.33333	999
3218	16	2	1	0	1	1	1	3	1	3	3	1	1	3	3	1	3	3	3	3	2	3	3	3	999	2	3	3	3	1	1	1	3	1	3	3	3	2	2	2	2	1	999	3	3	6	3.5	6	999
3219	13	2	1	0	5	5	5	4	5	5	4	5	4	5	5	5	4	4	4	4	4	4	4	5	4	4	5	4	5	4	4	4	4	4	4	4	4	3	4	5	5	5	4	5	4	4.33333	6	6	999
3220	13	2	1	0	1	2	2	2	2	2	2	2	2	2	2	3	3	3	2	2	2	2	2	2	2	2	2	2	2	2	2	2	2	2	2	2	2	3	3	2	2	2	2	3	2	3.5	3.5	3.5	999
3221	999	2	1	0	4	5	6	5	5	5	5	5	5	4	4	6	5	5	5	5	5	5	5	4	5	5	5	4	5	5	5	5	5	4	5	5	5	5	6	4	5	5	5	6	6	5.16667	5.16667	5.16667	999
3222	12	2	1	0	4	2	4	1	1	4	4	4	4	3	4	3	4	1	2	2	3	999	2	3	3	5	4	3	1	3	2	2	2	2	4	3	2	1	1	3	3	3	6	1	2	5.16667	2.66667	4.33333	999
3223	13	2	1	0	6	5	5	5	6	6	5	5	5	4	5	5	5	5	5	5	5	5	5	5	4	5	5	5	5	6	5	5	5	4	3	4	5	4	5	5	4	5	5	6	6	6	5.16667	5.16667	999
3224	13	2	1	0	6	5	5	4	5	4	6	6	6	4	5	4	5	5	5	5	4	4	5	6	6	5	5	5	6	5	4	5	5	5	6	6	5	5	5	6	5	5	5	5	4	5.16667	4.33333	5.16667	999
3225	12	2	1	0	5	5	5	4	5	5	6	6	6	5	5	4	4	5	5	5	5	4	5	6	6	5	6	5	4	6	4	3	5	4	5	4	4	3	4	4	4	5	6	6	6	5.16667	4.33333	3.5	999
3226	14	2	1	0	6	5	6	6	5	5	6	6	6	5	5	5	5	5	5	6	6	6	5	6	5	5	4	5	5	5	5	5	6	5	5	4	5	5	5	6	6	5	5	6	5	5.16667	5.16667	6	999
3227	13	2	1	0	6	3	4	4	4	4	5	5	5	3	5	3	5	5	5	5	5	5	5	5	5	5	5	5	5	5	5	5	5	5	5	5	5	3	5	5	3	5	5	5	5	5.16667	5.16667	3.5	999
3228	12	2	1	0	6	4	3	4	6	6	5	5	4	4	5	5	5	5	5	5	4	5	999	5	5	5	4	4	5	6	6	5	5	6	4	4	5	2	4	2	4	4	4	4	4	5.16667	5.16667	4.33333	999
3229	13	2	1	0	4	5	6	6	4	4	6	6	6	4	6	1	6	6	3	6	6	6	4	4	6	6	6	4	5	5	6	5	5	6	6	4	6	4	5	6	6	4	5	3	4	5.16667	6	5.16667	999
3230	12	2	1	0	6	5	5	5	6	5	5	4	5	5	5	6	5	5	5	5	5	5	5	6	5	4	5	6	5	5	6	6	6	6	6	6	5	5	5	5	5	5	5	6	6	6	6	6	999
3231	13	2	1	0	6	6	6	5	5	5	5	5	5	4	4	6	6	4	3	4	3	4	5	5	5	4	4	3	3	3	4	4	4	4	4	3	4	3	3	4	5	6	6	5	5	4.33333	4.33333	4.33333	999
3232	13	2	1	0	3	1	5	6	3	2	6	5	6	6	6	1	3	6	4	3	5	5	6	4	2	5	999	3	5	6	5	5	4	6	6	6	6	3	5	6	4	3	6	4	1	6	1	4.33333	999
3233	13	2	1	0	5	5	5	4	4	5	5	4	4	4	4	4	4	4	4	4	4	4	4	4	4	4	4	4	4	4	4	3	4	4	3	3	3	3	4	4	4	4	4	4	4	4.33333	4.33333	4.33333	999
3234	13	2	1	0	6	6	5	5	6	6	6	5	5	5	5	5	5	4	5	4	4	4	5	4	5	5	4	4	5	5	4	4	5	4	4	5	4	5	999	5	5	5	6	5	6	5.16667	5.16667	6	999
3235	13	2	1	0	3	4	3	3	4	3	4	4	5	3	3	5	3	3	4	5	5	5	5	5	4	3	3	3	5	6	4	3	5	4	3	6	3	2	1	2	4	4	2	4	3	3.5	4.33333	4.33333	999
3236	13	2	1	0	6	5	6	5	5	5	5	5	5	5	5	5	5	5	5	5	6	5	6	5	5	5	6	4	5	5	6	6	6	4	5	5	5	4	999	5	5	5	5	5	5	5.16667	2.66667	2.66667	999
3237	13	2	1	0	5	6	5	5	5	5	5	5	5	4	4	5	4	5	5	4	4	5	5	3	4	5	6	3	4	4	4	6	4	4	4	3	5	5	5	6	5	6	6	5	6	5.16667	5.16667	5.16667	999
3238	13	2	1	0	4	5	4	4	4	3	3	2	3	4	3	5	2	4	3	3	2	2	3	3	4	4	3	3	3	3	4	4	3	2	1	1	3	5	4	4	3	4	4	5	6	1.83333	1.83333	1.83333	999
3239	12	2	1	0	6	6	6	6	6	5	6	6	6	6	6	3	3	3	6	6	6	6	6	5	6	4	6	1	6	6	4	5	6	6	6	6	6	3	6	6	6	6	6	6	6	6	6	5.16667	999
3240	12	2	1	0	6	5	3	5	5	5	5	5	4	5	3	5	5	3	4	5	3	5	5	4	5	5	5	4	5	5	5	5	5	6	4	4	5	5	5	5	3	5	5	5	6	5.16667	5.16667	6	999
3241	11	2	1	0	6	6	5	5	5	6	5	5	5	5	6	4	5	6	5	4	5	5	4	6	4	5	6	4	4	4	4	4	5	5	5	4	5	6	6	6	4	6	6	5	6	5.16667	5.16667	5.16667	999
3242	12	2	1	0	5	5	5	4	4	5	5	5	5	6	5	5	5	4	4	4	4	4	5	4	4	4	5	4	4	4	4	5	4	4	4	4	4	4	4	4	4	4	4	3	5	4.33333	3.5	4.33333	999
3243	13	2	1	0	6	4	4	5	4	4	4	5	5	5	5	4	4	5	5	5	4	5	5	4	4	4	3	4	5	5	4	6	4	5	4	4	4	5	6	5	5	5	4	4	6	4.33333	1	5.16667	999
3244	12	2	1	0	5	3	3	3	3	3	4	5	4	4	3	2	3	4	4	5	4	4	5	5	5	6	4	4	5	4	4	6	3	5	4	3	4	6	6	5	5	5	4	4	5	2.66667	3.5	3.5	999
3245	13	2	1	0	6	6	6	4	5	6	5	5	4	3	4	4	4	5	5	999	4	4	5	4	5	5	5	5	4	5	4	3	4	4	4	6	5	5	5	5	5	5	5	4	5	5.16667	5.16667	5.16667	999
3246	12	2	1	0	6	6	6	6	6	6	6	6	6	6	6	6	6	6	4	4	4	4	4	4	4	4	4	4	4	4	6	6	6	3	6	6	6	6	6	6	6	6	6	6	6	6	6	6	999
3247	12	2	1	0	6	5	5	5	4	4	4	4	6	3	6	4	3	3	4	4	4	3	4	4	4	4	5	5	4	5	5	5	4	5	4	5	4	4	5	5	5	5	5	5	5	5.16667	4.33333	3.5	999
3248	12	2	1	0	5	5	5	999	2	4	2	2	1	5	2	6	2	2	2	2	3	2	6	1	5	4	5	4	3	3	6	6	4	2	1	1	2	4	5	2	2	5	5	6	6	1	1	1	999
3249	13	2	1	0	4	5	6	5	6	6	5	4	5	4	4	4	5	5	4	5	5	4	6	6	4	5	4	3	4	3	3	3	4	4	3	4	3	3	3	3	3	4	4	4	5	4.33333	4.33333	4.33333	999
3250	12	2	1	0	5	4	3	2	1	2	5	5	5	2	1	3	2	4	4	3	4	5	3	5	5	6	5	4	6	6	5	5	4	5	4	5	3	2	3	2	1	4	5	4	6	4.33333	5.16667	2.66667	999
3251	13	2	1	0	5	4	5	4	4	4	5	5	3	5	5	3	2	4	5	5	2	3	4	4	5	5	5	4	5	4	3	4	4	4	3	3	4	3	3	4	4	4	3	4	2	4.33333	4.33333	3.5	999
3252	13	2	1	0	4	5	3	3	5	4	5	6	5	4	4	4	3	4	5	6	4	5	5	4	5	4	5	3	4	3	4	3	3	3	4	3	3	4	4	3	3	4	3	3	3	2.66667	3.5	4.33333	999
3253	13	2	1	0	6	6	6	5	6	6	5	5	6	5	6	6	5	6	4	4	5	5	6	6	6	5	5	4	5	6	6	5	3	3	6	5	4	4	5	6	6	5	5	4	6	5.16667	5.16667	4.33333	999
3254	12	2	1	0	5	5	5	4	3	3	4	5	5	5	4	5	3	4	4	4	4	4	4	4	3	4	5	3	3	3	4	4	3	3	4	3	3	3	3	3	4	4	4	3	4	3.5	3.5	3.5	999
3255	13	2	1	0	5	5	6	4	5	4	6	6	5	5	5	4	6	3	4	4	3	5	5	5	5	4	5	5	6	2	4	3	4	3	3	2	4	5	5	4	4	4	5	5	6	999	999	999	999
3256	13	2	1	0	5	5	5	4	4	4	5	4	5	4	5	5	5	5	5	4	5	5	5	4	5	5	999	4	4	4	5	4	4	4	4	5	4	5	5	5	5	4	4	6	6	3.5	4.33333	4.33333	999
3257	13	2	1	0	4	4	4	5	4	3	3	4	4	4	3	3	1	4	4	4	3	3	5	4	4	4	5	3	3	1	4	5	4	3	1	1	3	3	5	1	1	4	6	6	3	2.66667	1.83333	1.83333	999
3258	13	2	1	0	6	4	5	3	4	5	6	5	6	4	4	3	5	5	4	4	4	3	4	3	3	5	5	3	4	4	4	6	3	5	5	4	5	6	6	5	6	6	6	6	6	5.16667	5.16667	5.16667	999
3259	12	2	1	0	5	5	4	4	5	5	3	3	2	3	2	5	4	4	4	4	4	4	5	4	4	5	4	4	4	4	4	4	4	3	2	3	3	4	4	2	2	4	4	4	5	3.5	4.33333	2.66667	999
3260	13	2	1	0	5	4	5	4	2	4	5	4	4	2	2	2	3	4	2	1	2	3	4	3	4	4	5	4	4	4	4	3	4	2	4	3	4	1	3	1	1	4	4	4	5	3.5	3.5	2.66667	999
3261	13	2	1	0	3	3	4	3	4	3	5	4	4	5	5	5	3	3	3	3	4	3	4	5	4	4	3	4	3	3	3	4	3	3	4	2	2	1	2	3	3	4	4	4	2	2.66667	2.66667	3.5	999
3262	999	2	1	0	4	5	1	4	6	6	1	1	1	2	1	2	1	4	4	5	5	5	5	5	5	5	5	5	5	5	5	5	5	5	1	4	4	4	4	5	5	5	5	5	5	3.5	3.5	3.5	999
3263	14	2	1	0	4	5	3	4	5	5	4	5	5	5	4	5	5	4	5	5	4	3	5	4	4	5	4	5	4	4	4	4	3	4	3	4	4	5	5	5	5	5	4	5	5	5.16667	5.16667	4.33333	999
3264	13	2	1	0	5	5	4	5	5	4	5	5	5	5	5	5	3	3	4	4	3	3	5	6	4	4	6	3	3	3	4	5	4	3	3	2	3	1	5	6	2	5	4	999	6	3.5	4.33333	3.5	999
3265	12	2	1	0	5	4	4	5	5	5	5	5	5	5	5	4	5	5	5	5	5	5	5	5	4	5	5	5	5	5	5	5	5	5	5	4	4	4	5	5	4	5	4	4	5	4.33333	4.33333	5.16667	999
3266	13	2	1	0	5	5	5	6	3	4	4	5	5	5	4	4	3	3	5	5	4	5	6	4	5	5	5	4	5	4	5	5	5	6	4	5	6	6	6	4	4	5	5	4	5	5.16667	3.5	4.33333	999
3299	12	2	1	0	6	5	5	4	4	4	5	5	5	5	5	3	5	2	5	4	4	4	4	4	4	4	4	4	4	4	2	4	5	5	5	5	5	4	5	6	6	4	5	6	4	3.5	3.5	3.5	999
3300	13	2	1	0	6	5	5	5	5	5	5	5	5	4	4	5	5	5	5	5	5	4	6	4	5	5	5	4	5	5	4	5	4	4	4	5	5	4	4	5	4	5	5	4	6	5.16667	6	5.16667	999
3301	13	2	1	0	5	5	5	4	5	5	5	5	5	4	4	4	4	4	4	4	4	5	5	5	4	5	5	4	5	5	4	4	4	4	4	3	4	5	5	4	4	4	5	4	5	4.33333	4.33333	4.33333	999
3302	12	2	1	0	6	6	6	4	3	2	5	4	6	2	5	6	2	2	3	3	3	3	4	4	3	999	6	2	2	4	5	3	4	2	5	4	3	4	4	4	4	4	4	4	4	4.33333	3.5	4.33333	999
3303	12	2	1	0	3	3	3	3	3	3	3	3	3	4	3	4	3	3	4	3	3	3	4	3	4	3	3	3	4	4	3	3	3	4	3	3	4	1	2	3	4	3	3	3	4	3.5	3.5	3.5	999
3304	15	2	1	0	5	5	6	5	5	4	4	4	5	4	4	4	1	5	5	5	5	4	5	5	4	5	4	5	5	4	4	5	5	4	3	4	4	6	6	4	5	4	5	6	4	2.66667	3.5	2.66667	999
3305	14	2	1	0	2	4	3	3	3	3	3	4	3	4	3	4	3	4	3	3	3	3	3	3	3	5	4	4	4	3	4	3	999	1	1	1	1	1	1	1	1	1	4	4	5	1	1	3.5	999
3306	12	2	1	0	6	6	5	4	6	5	5	5	5	6	6	4	4	5	5	5	5	4	6	4	5	4	5	5	5	5	6	5	4	5	6	3	5	4	3	6	6	4	6	6	5	3.5	3.5	3.5	999
3307	14	2	1	0	4	3	6	4	6	6	6	6	5	6	6	3	4	6	6	6	5	4	3	6	6	1	3	3	5	6	6	5	3	5	2	6	5	1	2	5	4	3	5	2	4	3.5	6	6	999
3308	12	2	1	0	6	6	6	5	6	6	6	6	6	5	5	6	6	6	5	5	4	5	6	5	5	6	5	4	5	5	6	6	5	5	4	3	5	6	6	6	6	6	5	6	6	5.16667	6	6	999
3453	12	2	1	0	3	4	4	6	5	4	5	6	6	5	5	5	3	5	5	5	5	5	6	5	6	5	5	6	5	5	4	5	4	5	3	4	4	5	6	4	3	4	5	6	6	5.16667	5.16667	5.16667	999
3454	12	2	1	0	3	3	4	4	5	1	2	2	5	3	4	2	2	3	4	4	3	3	4	3	3	3	2	3	1	3	3	4	4	3	3	4	3	1	4	3	5	4	5	4	2	4.33333	2.66667	4.33333	999
3455	13	2	1	0	4	4	4	3	5	4	6	4	6	5	5	5	6	6	4	4	4	4	4	4	4	4	4	4	4	6	4	4	4	4	4	4	4	4	4	4	4	4	4	4	3	6	4.33333	6	999
3456	12	2	1	0	5	5	4	5	5	5	6	6	6	4	5	5	5	4	5	5	5	4	5	5	5	4	5	4	4	5	4	4	5	5	4	3	3	3	4	3	3	4	5	4	4	4.33333	4.33333	5.16667	999
3457	14	2	1	0	5	5	5	5	5	5	5	5	5	5	5	5	5	5	5	5	5	5	4	5	5	5	5	4	5	5	5	5	4	4	4	4	5	4	5	5	5	5	5	5	5	4.33333	5.16667	4.33333	999
3458	12	2	1	0	6	6	5	5	6	6	6	5	5	5	4	6	6	6	5	5	5	5	6	6	999	5	4	3	5	999	5	5	4	4	4	4	5	5	5	5	5	5	4	4	5	4.33333	5.16667	999	999
3459	13	2	1	0	5	5	5	5	6	5	5	5	5	4	4	4	5	4	4	4	4	4	5	5	5	5	5	4	5	5	5	5	5	5	3	2	4	4	4	4	4	5	5	5	6	3.5	5.16667	4.33333	999
3460	12	2	1	0	5	4	5	5	5	4	5	4	5	4	4	4	5	4	3	4	4	4	5	4	5	6	5	4	4	5	5	4	5	4	3	999	5	5	6	5	3	5	4	5	2	5.16667	5.16667	5.16667	999
3461	12	2	1	0	5	6	6	4	5	5	5	5	6	4	5	3	4	4	5	4	6	5	4	3	4	5	4	3	5	6	5	6	6	5	4	6	5	6	5	6	6	5	6	6	5	5.16667	5.16667	4.33333	999
3462	12	2	1	0	6	4	6	6	5	4	5	6	6	3	5	3	5	6	6	2	2	5	6	6	3	6	6	4	4	3	6	6	5	6	1	2	5	6	6	6	6	5	6	6	6	6	4.33333	1	999
3463	14	2	1	0	6	6	6	5	6	6	5	5	6	6	6	5	5	5	5	6	5	6	6	6	5	6	6	6	5	5	5	5	5	6	6	6	6	6	6	6	5	5	5	6	6	5.16667	5.16667	6	999
3464	12	2	1	0	5	4	4	5	6	5	6	5	6	5	5	5	4	4	5	4	5	4	5	5	6	4	5	6	4	5	5	5	4	5	5	6	5	4	5	5	5	5	5	6	5	3.5	4.33333	4.33333	999
3465	12	2	1	0	5	4	5	4	5	4	4	4	4	5	6	5	4	4	5	4	4	4	6	6	5	3	5	3	4	4	4	4	3	3	4	3	3	2	2	4	5	4	6	6	6	3.5	4.33333	4.33333	999
3466	12	2	1	0	6	5	4	5	6	4	5	6	5	6	5	5	4	4	5	5	3	4	5	3	4	5	6	4	3	4	5	5	4	4	2	3	4	5	5	4	4	4	4	4	6	3.5	2.66667	4.33333	999
3467	12	2	1	0	5	6	5	4	4	5	4	5	5	5	5	5	4	5	4	4	4	4	5	4	4	5	5	4	5	4	4	5	4	4	4	5	5	4	4	5	5	5	4	4	5	4.33333	4.33333	5.16667	999
3468	13	2	1	0	3	2	4	3	4	999	3	4	4	2	4	3	4	3	4	4	4	4	5	4	3	5	6	4	5	3	4	3	3	5	3	2	3	2	2	4	4	6	5	6	6	4.33333	4.33333	5.16667	999
3469	13	2	1	0	2	1	6	6	6	6	6	6	6	6	6	6	6	6	6	6	6	6	6	1	6	6	6	6	6	6	6	6	6	6	6	6	6	6	6	6	6	6	6	6	6	3.5	6	6	999
3470	12	2	1	0	4	4	5	5	5	5	5	6	6	5	5	4	2	3	3	4	5	4	4	4	5	4	5	4	4	4	4	5	4	4	5	4	4	2	4	4	5	5	4	4	4	4.33333	3.5	3.5	999
3471	13	2	1	0	6	6	5	4	5	4	6	6	6	5	4	5	4	4	4	4	4	4	5	3	4	6	4	4	5	4	4	4	2	3	4	5	4	4	5	5	5	5	5	4	6	6	6	6	999
3472	13	2	1	0	6	6	6	5	6	6	6	6	5	6	5	6	5	6	5	4	3	5	6	6	4	5	6	4	6	5	5	4	5	5	5	3	5	4	4	6	6	5	5	5	6	5.16667	5.16667	5.16667	999
3473	12	2	1	0	6	4	5	5	5	5	5	6	6	5	5	5	4	5	5	5	5	5	6	5	5	5	5	4	5	4	5	5	4	4	5	4	5	5	5	4	4	4	5	5	6	5.16667	6	5.16667	999
3474	12	2	1	0	5	6	6	4	6	5	6	5	6	6	6	5	6	3	6	4	2	5	6	5	5	6	6	5	6	6	6	6	5	4	4	3	4	3	5	6	5	6	6	6	6	6	4.33333	5.16667	999
3475	12	2	1	0	5	5	5	4	5	4	4	5	5	5	5	6	3	4	4	3	4	4	4	3	4	5	5	999	3	4	5	4	4	3	3	3	3	3	4	6	4	5	6	5	6	4.33333	4.33333	4.33333	999
3476	12	2	1	0	5	4	3	4	4	5	1	3	1	4	3	6	3	2	3	2	3	3	5	3	3	4	5	4	3	5	4	4	3	3	2	2	3	4	5	4	2	3	4	3	6	4.33333	2.66667	1	999
3477	13	2	1	0	4	5	5	5	5	5	5	5	5	5	5	5	4	5	4	5	5	5	5	5	4	5	5	4	5	5	5	5	5	5	4	5	5	5	5	4	4	5	4	4	4	5.16667	5.16667	5.16667	999
3478	12	2	1	0	4	5	5	4	6	6	5	4	5	4	4	6	5	4	4	5	4	3	5	5	4	4	4	4	4	5	4	4	5	4	3	4	4	3	4	6	4	4	5	6	6	5.16667	4.33333	5.16667	999
3479	12	2	1	0	6	6	6	6	6	6	6	6	6	6	6	6	6	6	6	6	6	6	6	6	6	6	6	6	6	6	6	6	6	6	5	6	6	6	6	6	6	6	6	6	6	6	6	6	999
3480	12	2	1	0	5	6	5	4	5	5	5	5	3	5	4	6	5	4	4	4	5	4	6	4	3	5	4	3	4	6	5	6	5	4	3	5	4	6	5	6	5	5	5	6	6	4.33333	5.16667	6	999
3481	12	2	1	0	6	6	4	5	5	6	5	4	5	6	5	6	3	5	4	5	5	5	4	4	6	5	5	6	6	4	4	3	4	5	3	5	6	6	5	3	3	6	6	6	6	4.33333	5.16667	5.16667	999
3482	12	2	1	0	6	6	5	5	4	5	6	6	5	6	5	5	5	5	5	5	3	5	5	4	4	4	4	2	5	4	5	5	5	4	4	4	4	5	5	6	5	6	6	5	6	5.16667	4.33333	4.33333	999
3483	12	2	1	0	4	4	5	5	4	4	3	4	4	5	5	5	4	4	4	3	4	4	4	5	4	5	6	5	4	5	4	4	999	5	3	4	3	4	3	4	3	3	5	6	5	4.33333	5.16667	4.33333	999
3484	12	2	1	0	6	5	5	4	5	5	5	5	5	5	4	5	5	4	4	4	4	4	5	5	4	5	5	5	5	5	5	5	4	4	4	4	5	6	6	5	5	5	5	5	5	5.16667	5.16667	5.16667	999
3485	13	2	1	0	6	5	4	5	6	5	5	4	4	5	4	5	5	4	5	4	3	4	5	5	4	4	5	4	3	4	4	4	3	4	3	2	3	4	4	3	3	4	4	5	5	4.33333	4.33333	2.66667	999
3486	13	2	1	0	5	5	5	5	6	6	6	5	6	4	5	4	4	4	5	4	5	4	4	4	5	5	5	4	5	4	5	4	4	5	5	4	4	5	5	5	4	5	5	4	5	5.16667	5.16667	5.16667	999
3487	12	2	1	0	5	5	6	4	3	3	5	5	5	5	5	4	5	4	3	4	5	4	2	4	5	5	5	5	5	5	5	5	5	4	4	5	5	4	5	5	5	5	5	6	5	6	6	5.16667	999
3488	14	2	1	0	4	5	4	4	5	5	5	5	5	5	6	5	5	5	5	4	4	4	3	5	4	4	4	3	4	4	4	5	3	4	5	5	5	5	5	5	999	5	5	6	5	4.33333	5.16667	5.16667	999
3489	13	2	1	0	2	4	4	5	5	6	5	5	5	3	4	3	3	6	6	2	5	4	4	4	4	6	5	5	5	5	5	4	6	6	3	4	4	5	5	3	3	5	3	4	5	3.5	4.33333	3.5	999
3490	14	2	1	0	5	5	5	4	5	6	5	5	5	5	5	5	4	4	4	4	4	4	5	3	5	5	5	4	4	4	4	4	3	3	4	4	5	5	6	6	6	6	6	6	6	4.33333	5.16667	4.33333	999
3491	13	2	1	0	2	2	5	6	3	3	5	5	5	5	5	4	2	2	5	5	5	5	5	5	5	4	4	4	4	4	4	3	3	3	5	4	4	5	4	4	4	4	3	3	4	1.83333	1.83333	2.66667	999
3492	12	2	1	0	6	5	3	5	6	5	5	4	4	5	5	5	4	4	3	3	4	4	5	3	5	5	999	3	5	4	5	5	4	4	3	5	5	6	6	4	5	6	5	6	6	999	999	999	999
3493	12	2	1	0	5	6	6	5	5	5	6	6	6	5	5	5	6	5	5	5	6	5	6	6	6	5	5	5	6	6	5	6	5	5	6	6	5	5	5	5	6	5	5	5	6	5.16667	6	6	999
3494	12	2	1	0	6	6	5	4	6	5	6	6	6	5	5	6	5	5	4	4	4	4	6	4	5	6	5	4	4	4	4	3	4	5	3	5	5	6	6	5	6	5	5	6	6	5.16667	5.16667	5.16667	999
3495	12	2	1	0	5	4	4	3	3	3	4	3	4	4	5	4	6	4	4	4	3	4	5	4	3	3	4	2	4	5	4	4	4	5	3	3	5	5	5	5	4	4	4	5	5	4.33333	4.33333	3.5	999
3496	13	2	1	0	5	6	4	5	5	5	5	6	5	5	5	5	4	5	5	5	5	4	4	5	4	5	6	5	4	4	4	4	5	5	3	4	4	4	4	6	5	4	4	4	5	4.33333	4.33333	4.33333	999
3497	13	2	1	0	6	6	6	6	4	3	5	4	5	5	4	5	2	5	4	3	2	4	5	2	1	4	6	3	3	2	4	5	6	2	4	2	3	1	2	5	4	3	2	1	6	1.83333	1	1	999
3498	12	2	1	0	5	3	4	5	5	5	5	6	5	2	4	2	5	4	4	4	3	4	6	3	3	5	6	4	4	4	3	4	5	5	4	4	3	3	4	3	4	4	3	5	3	4.33333	3.5	5.16667	999
3499	13	2	1	0	6	6	5	6	6	6	6	6	6	6	6	6	6	6	6	6	6	6	6	5	6	6	6	5	6	6	5	5	6	6	5	6	6	6	6	6	6	6	6	6	6	6	6	6	999
3500	12	2	1	0	6	6	999	5	5	5	4	4	6	5	5	6	4	4	4	4	4	4	5	5	5	5	4	4	4	5	3	4	2	3	4	4	5	5	5	6	6	5	5	5	5	5.16667	5.16667	5.16667	999
3501	15	2	1	0	3	3	3	3	3	3	4	2	2	3	3	2	2	2	4	5	3	4	4	4	5	5	5	6	3	2	3	3	3	3	2	1	2	1	3	3	1	4	4	5	5	3.5	1.83333	2.66667	999
3502	13	2	1	0	3	3	2	4	4	4	5	5	6	5	4	5	6	6	4	5	4	4	5	5	4	4	5	4	4	5	4	5	4	3	4	3	4	2	4	2	2	5	5	4	6	3.5	999	999	999
3503	13	2	1	0	3	4	4	4	5	5	6	6	5	5	4	4	4	4	4	4	4	4	4	4	4	4	4	4	4	4	5	5	5	5	5	5	5	5	5	5	5	5	5	5	5	5.16667	4.33333	5.16667	999
3504	12	2	1	0	4	4	4	5	6	5	5	5	5	5	4	4	4	4	3	4	4	3	5	4	3	3	4	4	4	5	4	5	5	4	3	4	4	3	4	4	4	4	4	5	5	5.16667	4.33333	4.33333	999
3505	12	2	1	0	6	3	3	4	3	2	5	4	5	3	3	3	1	2	3	3	4	3	3	4	3	2	3	1	4	5	3	3	2	1	1	4	6	1	1	6	2	4	2	4	6	3.5	4.33333	3.5	999
3506	12	2	1	0	5	5	5	5	4	4	5	5	5	5	5	5	4	4	4	4	5	4	5	4	5	5	5	4	4	4	4	4	4	5	5	4	4	3	5	5	5	5	5	4	5	4.33333	4.33333	4.33333	999
3507	12	2	1	0	5	5	5	4	5	5	4	4	4	5	5	5	5	5	5	5	5	5	5	5	5	5	5	5	5	5	4	4	999	4	4	3	4	4	4	5	5	5	5	4	4	4.33333	4.33333	4.33333	999
3508	13	2	1	0	4	5	5	6	4	4	5	5	6	4	3	4	4	3	5	4	5	5	6	4	4	5	5	5	4	4	4	3	4	4	3	2	4	5	4	4	3	5	4	6	6	6	5.16667	6	999
3509	12	2	1	0	6	6	5	5	5	6	6	5	6	6	5	6	4	4	5	5	5	5	6	6	6	6	6	6	6	5	6	5	6	5	5	6	6	6	6	5	5	6	6	6	6	5.16667	6	6	999
3510	12	2	1	0	2	2	3	3	3	3	3	4	2	2	2	2	2	2	4	4	3	3	4	2	3	3	3	2	2	3	3	3	3	2	2	2	2	1	2	3	3	5	5	3	4	3.5	3.5	2.66667	999
3511	13	2	1	0	5	6	6	6	5	6	6	6	6	6	6	6	5	4	4	4	4	4	5	6	6	5	6	6	6	4	5	5	5	4	6	6	6	4	6	5	5	5	6	6	6	6	6	6	999
3512	13	2	1	0	2	5	5	5	2	3	4	5	3	5	3	5	2	3	3	3	4	4	4	3	4	5	5	4	4	3	4	3	4	5	3	2	3	3	3	5	5	4	5	5	5	3.5	3.5	999	999
3513	13	2	1	0	6	6	6	6	6	6	6	6	6	6	6	6	5	1	6	6	1	4	6	5	6	6	6	6	3	6	6	4	6	5	3	4	2	3	6	6	5	6	3	6	6	6	6	6	999
3514	13	2	1	0	5	4	4	4	5	4	4	4	5	4	5	4	5	4	6	6	5	4	4	6	5	5	4	3	4	3	4	4	4	4	3	4	4	3	4	4	4	5	5	4	5	3.5	4.33333	4.33333	999
4013	12	2	1	0	5	4	4	4	5	4	4	4	4	3	3	4	6	4	4	3	4	4	3	3	4	4	3	4	2	3	4	4	3	3	3	3	4	2	4	2	1	4	1	6	6	4.33333	5.16667	1	999
5256	14	999	1	0	3	4	5	999	5	5	5	5	5	5	2	2	2	2	4	4	4	5	5	5	5	5	5	5	5	5	5	1	2	5	5	5	3	5	5	5	999	2	2	5	5	2.66667	3.5	3.5	999
5257	12	999	1	0	5	5	5	4	5	4	6	4	5	5	4	5	6	3	4	5	5	4	6	3	4	5	4	3	4	4	4	4	5	4	4	4	5	5	4	5	5	5	5	5	5	3.5	3.5	3.5	999
5258	15	999	1	0	4	4	4	4	4	4	4	4	4	4	4	4	4	4	4	4	4	4	4	4	4	4	4	4	4	4	5	4	5	4	4	5	4	4	4	4	4	4	4	4	4	3.5	3.5	3.5	999
5259	999	999	1	0	2	5	4	4	6	4	4	4	4	4	4	4	4	4	4	4	3	4	4	4	4	4	4	4	4	4	5	4	4	4	4	4	3	3	4	5	4	3	4	3	4	6	6	6	999
463	12	1	1	1	6	6	6	6	6	6	6	6	6	6	6	6	6	6	6	6	6	6	6	6	6	6	6	6	6	6	1	1	1	1	1	1	1	1	1	1	1	1	1	1	1	6	6	6	6
464	14	1	1	1	3	5	6	4	5	5	5	6	6	5	4	5	4	4	6	5	4	6	4	5	4	5	5	5	5	6	5	5	4	5	6	5	5	4	5	6	6	5	6	5	5	4.33333	2.66667	2.66667	5
1030	14	1	1	1	1	1	1	1	1	1	6	6	6	3	1	1	6	6	6	6	6	6	1	1	1	1	1	1	6	6	6	6	6	6	6	6	1	1	6	1	1	1	1	1	1	1	1	1	1
1031	12	1	1	1	5	5	5	6	6	6	5	5	5	4	4	5	4	6	6	4	5	5	4	5	4	4	4	4	5	5	6	5	6	5	4	4	5	4	5	5	5	4	5	5	4	4.33333	3.5	3.5	5
1032	13	1	1	1	5	5	4	3	4	5	5	5	4	4	4	2	3	4	4	4	4	4	4	4	4	3	3	4	4	4	3	3	1	3	3	3	3	3	3	3	3	3	3	2	3	3.5	3.5	3.5	4
1118	13	1	1	1	4	4	4	4	5	5	5	5	5	5	5	1	5	5	5	5	5	5	5	5	5	5	5	5	5	5	5	5	5	5	5	5	5	5	5	5	5	5	5	5	5	3.5	3.5	3.5	4
1119	13	1	1	1	6	6	6	6	6	6	6	6	6	6	6	6	6	6	6	6	6	6	6	6	6	6	6	6	6	6	6	6	6	6	6	6	6	6	6	6	6	6	6	6	6	6	6	6	5
1120	13	1	1	1	4	4	4	4	4	4	4	4	4	4	4	4	4	4	4	5	5	6	5	6	5	5	5	6	6	6	5	5	4	4	4	4	4	5	4	5	4	5	6	5	999	6	6	6	4
1121	15	1	1	1	1	4	3	1	2	2	6	6	6	1	3	1	1	1	1	1	1	1	1	1	1	1	6	1	6	6	6	6	1	1	6	6	1	1	1	1	1	1	1	1	1	1	1	1	5
1122	12	1	1	1	6	6	5	6	1	6	6	6	6	5	4	1	1	1	6	6	6	1	6	1	6	1	4	1	6	6	6	1	6	1	1	6	6	1	6	1	1	1	1	1	1	1	1	1	1
1123	12	1	1	1	6	6	5	5	6	5	6	5	6	5	4	4	5	5	5	5	5	5	5	5	5	5	5	5	4	6	5	5	5	5	4	5	5	5	5	4	5	5	5	5	6	5.16667	5.16667	5.16667	6
1124	15	1	1	1	3	3	1	5	6	3	2	3	3	1	1	2	5	5	1	4	3	999	5	5	3	2	5	2	4	5	5	6	2	1	1	5	4	1	6	1	1	5	4	1	1	4.33333	1.83333	1	1
1125	14	1	1	1	4	5	4	3	4	4	4	3	5	6	5	3	2	5	4	4	4	4	4	4	4	4	4	4	4	4	4	4	4	4	4	4	4	4	4	4	4	4	4	4	3	3.5	3.5	3.5	4
1126	14	1	1	1	5	5	5	5	5	5	5	5	6	5	6	5	5	5	5	5	5	5	5	5	5	5	5	5	5	5	5	5	5	5	5	5	5	5	5	5	5	5	5	5	5	3.5	3.5	3.5	5
1127	12	1	1	1	6	4	4	4	4	5	4	4	4	5	5	3	4	4	4	4	5	4	5	6	5	4	5	5	6	5	3	4	4	5	5	6	6	5	5	4	4	4	5	6	5	6	6	6	5
1128	12	1	1	1	5	6	5	6	6	6	5	5	5	5	6	5	6	6	5	5	6	5	6	5	6	4	5	5	5	6	6	6	6	5	4	6	6	5	6	6	6	5	5	6	6	6	6	6	6
1129	13	1	1	1	5	4	6	4	4	4	5	4	4	4	3	3	4	4	4	4	4	4	4	4	4	4	3	4	4	4	4	4	4	3	3	3	3	4	4	4	4	4	4	4	4	3.5	3.5	3.5	5
1130	13	1	1	1	3	4	5	6	5	5	5	5	5	5	4	3	4	2	4	4	5	4	5	5	5	5	4	3	5	5	5	5	4	5	5	5	4	5	6	5	5	5	6	6	5	1.83333	2.66667	2.66667	4
1131	14	1	1	1	5	5	4	4	5	5	4	3	4	5	4	5	3	3	4	5	3	4	5	4	4	3	5	3	5	5	3	4	5	3	2	4	5	2	5	4	3	4	5	5	5	4.33333	3.5	3.5	5
1132	13	1	1	1	3	4	3	3	4	3	3	3	3	5	3	5	3	3	2	2	1	2	2	3	3	4	3	3	3	3	3	5	3	4	2	3	3	3	3	3	3	3	3	3	3	3.5	3.5	3.5	2
1133	12	1	1	1	5	5	4	6	5	4	4	4	4	5	5	4	5	5	6	4	4	5	5	4	4	4	4	5	5	4	4	4	5	4	5	5	4	6	5	5	4	4	4	4	5	6	6	3.5	6
1134	14	1	1	1	3	2	4	4	6	3	4	2	3	3	5	3	1	2	4	3	1	5	6	3	3	5	6	4	4	4	4	5	3	3	1	4	4	1	4	4	2	2	2	2	4	3.5	2.66667	2.66667	2
1135	12	1	1	1	6	3	4	4	6	4	4	3	4	1	1	6	5	4	1	1	3	4	3	4	5	1	6	3	3	999	4	4	6	5	3	4	4	6	6	6	5	5	4	2	6	6	4.33333	6	6
1136	13	1	1	1	4	4	4	4	4	4	4	4	4	4	5	4	4	4	3	3	4	4	4	4	4	4	5	4	5	5	4	4	4	4	4	4	4	4	4	5	5	4	3	4	4	4.33333	4.33333	4.33333	4
1137	12	1	1	1	3	5	5	5	3	3	5	5	5	4	4	4	3	3	4	4	4	4	5	5	6	5	5	3	4	5	5	5	4	4	3	4	5	4	5	4	4	4	4	4	3	1	3.5	3.5	3
1138	13	1	1	1	6	2	4	3	5	3	4	3	5	5	4	4	3	3	5	2	6	5	5	3	4	3	2	999	4	4	4	4	3	4	4	3	4	5	6	1	3	4	3	2	5	1	1	3.5	3
1139	12	1	1	1	6	6	4	4	6	4	6	6	6	6	6	6	6	6	6	6	6	6	4	6	6	6	6	6	6	6	6	6	6	4	5	4	6	6	6	6	6	6	5	5	6	3.5	3.5	6	4
1140	12	1	1	1	4	4	4	4	4	4	4	4	4	4	4	4	4	4	4	4	4	4	4	3	4	4	3	3	4	4	4	4	4	4	4	4	4	4	4	4	4	4	4	4	4	5.16667	5.16667	3.5	5
1141	12	1	1	1	5	6	6	6	5	5	5	5	5	6	6	6	6	1	4	4	5	4	5	4	6	6	5	4	4	5	4	4	4	5	4	5	4	3	5	4	4	4	4	5	4	4.33333	3.5	4.33333	5
1142	13	1	1	1	4	4	5	5	4	4	5	5	5	4	5	4	4	5	4	5	4	5	4	4	4	4	5	3	3	4	6	3	4	3	3	4	4	4	4	4	5	4	5	3	5	4.33333	4.33333	4.33333	6
1143	13	1	1	1	5	5	5	6	6	6	6	6	6	6	6	5	5	6	6	6	6	5	5	6	5	6	6	6	6	6	5	6	6	4	6	5	6	6	5	5	5	6	6	5	6	5.16667	5.16667	5.16667	1
1144	16	1	1	1	3	1	5	6	1	1	6	6	6	2	6	5	1	2	6	6	5	6	4	5	6	6	5	5	6	5	5	5	5	5	6	1	2	2	4	3	3	4	999	2	4	1	1	1	1
1145	13	1	1	1	4	4	5	6	3	6	5	5	5	5	5	5	5	5	5	5	5	5	5	5	5	5	5	5	5	5	5	5	5	5	5	5	5	3	5	5	5	5	5	5	5	4.33333	5.16667	3.5	4
1146	12	1	1	1	4	5	3	3	5	6	3	4	4	4	3	3	1	2	4	4	4	4	3	5	4	4	3	4	4	4	3	4	4	4	2	2	3	1	1	2	1	1	6	3	2	3.5	3.5	3.5	3
1147	12	1	1	1	5	6	6	6	6	6	6	6	6	5	5	5	6	6	6	5	6	6	6	6	6	6	6	6	6	6	6	6	6	6	6	6	6	6	6	6	6	6	6	6	6	6	6	6	4
1148	14	1	1	1	3	2	3	3	2	3	2	3	4	3	4	3	4	3	3	3	3	3	3	999	4	1	2	1	1	6	3	1	2	3	2	1	1	3	3	3	1	2	3	1	2	3.5	3.5	3.5	3
1149	13	1	1	1	6	6	5	5	5	5	6	999	6	6	5	5	4	5	5	5	5	4	6	5	5	5	5	5	5	5	5	5	5	5	4	3	6	5	6	6	6	5	5	4	6	6	3.5	5.16667	5
1150	12	1	1	1	6	6	4	4	4	6	6	6	4	6	6	6	6	1	6	4	6	6	6	6	6	6	6	1	6	6	6	6	6	6	2	3	4	4	4	5	5	5	5	5	5	3.5	3.5	6	5
1151	14	1	1	1	4	5	3	5	4	5	5	5	2	4	5	5	3	6	4	2	4	3	4	3	5	4	5	6	3	3	4	5	4	5	2	2	5	2	3	4	2	5	5	4	4	3.5	5.16667	6	6
1152	13	1	1	1	5	4	6	6	6	5	6	6	6	6	5	6	5	4	5	5	3	4	6	6	5	4	4	5	5	4	5	5	5	4	4	6	5	4	5	4	5	6	3	4	4	6	5.16667	6	6
1153	12	1	1	1	5	5	4	4	4	5	4	4	4	3	4	3	4	5	4	4	5	5	4	4	4	5	999	5	999	5	5	4	4	5	5	5	4	5	5	4	4	4	5	5	999	4.33333	4.33333	5.16667	5
1154	13	1	1	1	5	4	4	6	5	5	6	6	6	5	5	4	5	6	6	999	5	5	5	5	4	4	5	5	5	5	5	5	5	6	6	6	6	5	6	6	5	6	6	6	1	6	5.16667	5.16667	6
1155	14	1	1	1	5	4	6	5	6	4	3	4	5	5	6	2	4	5	6	4	3	4	3	6	4	5	4	2	3	2	5	6	4	3	5	3	4	6	6	4	5	5	6	5	4	1.83333	2.66667	1.83333	5
1156	13	1	1	1	4	4	5	5	3	3	5	5	6	6	6	4	5	5	4	5	5	5	6	4	5	5	4	3	5	5	5	4	5	5	6	6	5	5	5	6	5	6	6	6	5	4.33333	1.83333	5.16667	4
1157	13	1	1	1	5	5	5	4	3	4	5	5	5	5	4	3	3	4	3	3	2	4	4	4	4	3	5	3	4	3	4	4	3	4	4	3	3	5	4	4	4	4	3	3	4	4.33333	3.5	2.66667	5
1158	12	1	1	1	6	4	3	4	5	6	3	4	4	5	4	5	4	3	4	4	2	4	4	3	3	4	2	3	4	3	5	6	3	3	4	3	4	4	5	3	3	6	6	6	5	4.33333	3.5	4.33333	6
1159	13	1	1	1	6	6	6	5	5	5	5	5	5	5	5	5	5	5	5	5	5	5	5	5	5	5	5	5	5	5	5	5	5	5	4	4	4	4	5	5	5	5	5	5	5	6	6	5.16667	4
1160	12	1	1	1	3	3	4	5	4	5	5	4	5	2	4	2	5	5	3	4	4	4	3	4	3	3	3	3	4	3	2	4	2	3	2	2	3	3	3	2	2	3	6	5	5	2.66667	3.5	4.33333	4
1161	12	1	1	1	5	5	5	5	5	5	4	5	5	6	5	6	999	5	4	4	5	5	4	999	3	3	4	3	4	5	4	5	4	5	5	4	5	4	4	4	5	5	5	6	4	4.33333	4.33333	4.33333	5
1162	12	1	1	1	4	4	2	6	4	6	6	5	4	1	1	1	1	6	3	4	1	6	6	6	6	6	3	4	6	6	3	6	6	4	1	1	6	5	6	1	1	4	6	6	4	3.5	2.66667	3.5	4
1163	14	1	1	1	2	1	2	4	3	1	4	4	2	1	2	1	2	1	2	2	3	3	2	3	5	3	4	1	3	1	1	6	3	5	3	3	3	1	3	1	1	2	5	3	1	1	1.83333	1	4
1164	13	1	1	1	6	6	6	6	6	6	6	6	6	6	6	6	6	6	6	6	6	6	6	6	6	6	6	6	6	6	6	6	6	6	6	6	6	6	6	6	6	6	6	6	6	999	999	999	4
1165	15	1	1	1	4	4	4	4	5	5	4	3	3	3	3	3	5	4	6	4	2	4	5	4	3	3	6	4	5	5	4	3	2	1	3	3	5	3	5	3	3	5	2	2	4	999	999	999	5
1166	999	1	1	1	6	4	5	5	5	6	4	3	4	2	2	3	2	2	4	4	4	6	6	4	5	3	3	5	4	4	3	5	4	6	5	4	4	6	6	3	2	6	4	3	4	5.16667	5.16667	3.5	6
1167	18	1	1	1	4	5	6	6	5	5	6	6	5	5	6	4	5	4	5	4	5	6	6	4	5	5	4	4	6	5	5	4	5	6	5	5	6	4	5	6	5	6	4	5	6	4.33333	3.5	4.33333	5
1168	13	1	1	1	6	6	6	5	5	4	5	4	2	3	3	2	3	3	4	4	3	3	4	3	4	4	4	5	5	4	4	3	4	4	6	5	3	1	4	3	3	3	2	4	4	999	999	999	3
1169	999	1	1	1	6	3	2	6	5	6	4	6	3	6	6	6	6	6	4	6	3	5	6	3	6	5	4	6	6	6	3	6	6	5	1	4	4	2	3	5	1	5	6	6	6	2.66667	4.33333	6	6
1170	13	1	1	1	3	4	1	1	1	1	3	3	6	6	6	1	1	2	1	1	1	1	1	6	1	1	6	6	6	4	2	2	1	1	1	1	6	6	6	6	6	5	3	4	6	4.33333	2.66667	6	4
1171	13	1	1	1	5	5	4	5	5	6	5	4	5	5	6	4	4	5	3	1	3	2	4	5	3	4	3	4	5	6	6	999	5	4	5	4	6	6	5	5	4	6	5	6	4	6	5.16667	4.33333	4
1172	999	1	1	1	6	6	5	5	4	6	6	6	5	5	4	5	2	1	3	4	5	5	6	6	6	5	5	3	5	6	6	6	5	3	2	6	4	6	6	6	5	6	6	6	6	5.16667	6	6	5
1173	12	1	1	1	5	5	4	5	4	5	3	2	5	2	5	5	4	4	5	4	2	6	6	4	5	6	4	5	5	3	5	6	5	5	5	4	5	6	6	2	4	5	4	4	1	5.16667	4.33333	5.16667	6
1174	13	1	1	1	6	5	4	4	4	5	3	3	4	5	4	5	4	3	4	3	3	3	5	5	4	5	5	3	3	2	4	4	2	4	2	2	4	5	5	4	3	4	6	5	6	4.33333	4.33333	4.33333	6
1175	13	1	1	1	5	4	5	6	6	5	5	5	5	6	5	5	6	5	5	5	6	5	6	6	5	5	5	4	5	6	5	6	4	5	5	5	6	6	5	6	5	6	6	6	6	5.16667	5.16667	5.16667	5
1176	13	1	1	1	6	4	4	5	6	5	5	4	4	3	4	3	5	5	5	5	4	5	5	4	5	4	4	4	4	4	5	5	5	5	4	4	4	5	5	4	3	4	4	4	6	5.16667	4.33333	4.33333	6
1177	13	1	1	1	3	4	6	5	4	4	6	6	6	4	4	5	5	4	5	4	3	4	6	4	4	6	5	4	5	3	3	4	2	4	4	3	3	3	3	4	6	5	4	4	6	5.16667	5.16667	4.33333	4
1178	13	1	1	1	6	3	4	3	4	4	5	5	5	3	3	2	3	3	4	4	5	3	4	5	6	4	5	4	4	3	5	4	4	3	3	2	3	4	5	2	5	4	6	4	6	4.33333	4.33333	3.5	5
1179	13	1	1	1	5	4	5	5	5	4	5	4	5	4	3	4	4	3	3	4	3	4	6	2	5	4	5	4	4	4	5	4	4	4	4	5	4	4	5	4	4	5	4	3	4	5.16667	4.33333	5.16667	5
1180	12	1	1	1	4	5	6	6	6	6	6	5	5	4	5	6	5	6	5	4	6	3	5	5	999	4	5	2	5	5	5	5	5	3	5	999	6	5	5	6	6	6	5	3	4	6	4.33333	5.16667	4
1181	13	1	1	1	5	5	5	5	5	6	4	5	4	5	4	6	4	4	3	5	4	4	5	4	5	4	4	4	5	5	4	6	4	4	3	4	5	5	4	5	4	6	5	4	5	5.16667	999	5.16667	5
1182	12	1	1	1	6	6	6	6	5	6	6	6	6	6	5	4	5	4	3	6	6	4	6	6	6	5	6	3	4	5	5	6	6	5	4	6	6	6	6	6	5	6	6	6	6	6	5.16667	6	6
1183	12	1	1	1	5	4	999	5	4	5	3	4	4	4	4	3	3	4	4	4	4	4	5	4	4	4	4	4	4	4	4	4	4	4	3	5	5	5	5	3	3	5	4	4	5	3.5	4.33333	3.5	5
1184	12	1	1	1	6	4	5	5	5	5	4	5	5	5	6	2	3	999	3	5	5	5	6	5	4	5	4	4	5	2	5	5	4	4	4	4	5	5	5	4	4	4	5	2	3	4.33333	6	5.16667	6
1185	12	1	1	1	6	4	5	5	5	6	4	4	4	6	3	4	5	4	4	5	5	5	6	6	6	5	5	5	5	5	5	6	5	5	3	5	5	5	6	5	3	4	4	5	5	5.16667	5.16667	4.33333	6
1186	13	1	1	1	4	3	6	5	4	6	6	4	6	3	4	1	3	2	1	1	4	4	5	5	4	1	6	3	4	3	4	4	5	5	6	6	4	4	5	6	6	1	4	5	6	4.33333	3.5	1.83333	5
1187	12	1	1	1	4	3	1	6	5	6	4	999	5	6	4	1	5	3	4	3	1	5	3	1	4	6	3	2	4	1	6	6	5	6	1	4	6	6	6	6	6	6	6	6	6	1	3.5	3.5	2
1188	13	1	1	1	6	6	6	5	5	6	5	5	5	6	6	6	5	5	6	6	5	6	5	5	5	6	5	5	6	6	6	6	5	6	6	5	5	5	5	6	6	5	5	6	6	6	6	6	5
1189	13	1	1	1	5	5	5	4	5	5	4	4	5	5	5	5	5	5	5	5	5	5	5	5	5	4	5	5	5	5	4	5	5	4	4	5	5	5	5	4	5	4	5	2	5	3.5	4.33333	4.33333	4
1190	12	1	1	1	2	3	5	4	3	5	4	4	5	3	4	5	4	3	4	5	3	2	5	2	4	4	3	3	6	5	5	3	3	4	3	2	4	4	4	4	5	4	4	4	3	4.33333	3.5	4.33333	2
1191	12	1	1	1	5	6	5	5	5	6	6	5	5	4	4	3	4	3	4	5	4	4	4	4	5	3	6	4	5	4	3	4	5	4	4	5	4	5	5	4	5	4	4	5	6	4.33333	6	6	5
1192	12	1	1	1	5	5	5	5	5	5	5	5	5	5	5	5	5	5	5	5	5	5	5	5	5	5	5	5	5	5	5	5	5	5	5	5	5	5	5	5	5	5	5	5	5	3.5	3.5	3.5	4
1193	13	1	1	1	5	6	6	4	6	6	5	5	4	3	1	6	3	3	4	4	4	3	4	4	2	5	4	5	4	3	2	2	2	3	3	3	3	3	3	5	5	5	4	6	6	3.5	6	3.5	6
1194	12	1	1	1	5	5	4	4	6	5	5	4	5	4	4	5	4	4	4	5	5	5	5	5	5	3	6	5	5	5	5	5	5	4	3	4	4	3	5	5	4	4	4	4	6	3.5	3.5	3.5	4
1195	12	1	1	1	6	6	6	6	6	6	6	5	5	5	5	5	5	4	5	6	5	5	5	5	6	6	6	5	5	5	5	5	5	6	6	6	5	4	5	5	5	5	5	3	6	6	6	6	6
1196	12	1	1	1	6	6	6	5	4	6	5	6	6	4	6	4	5	6	5	5	5	6	6	5	5	5	6	5	5	6	6	6	6	5	5	5	6	3	5	3	3	6	6	4	6	6	6	6	4
1197	12	1	1	1	5	5	5	4	3	5	999	4	5	4	5	5	4	5	3	3	4	6	3	4	6	1	5	2	4	6	5	6	5	4	4	5	3	1	4	4	4	4	2	2	4	3.5	3.5	3.5	5
1198	12	1	1	1	5	3	4	6	1	4	5	4	5	6	3	1	6	999	3	3	4	4	1	5	6	1	5	1	6	3	5	3	3	1	2	3	4	1	4	1	1	2	6	6	3	4.33333	1.83333	2.66667	6
1199	14	1	1	1	6	3	4	4	3	4	3	4	4	5	4	2	2	2	4	3	3	3	4	3	4	5	5	4	4	5	3	4	3	3	4	3	4	1	4	3	3	2	3	1	1	4.33333	4.33333	4.33333	6
1200	13	1	1	1	6	4	4	4	5	5	5	5	5	3	4	3	3	4	4	4	4	4	4	3	5	3	4	2	4	4	4	4	4	4	3	3	4	1	3	3	2	4	4	5	5	3.5	3.5	2.66667	5
1201	13	1	1	1	2	2	2	4	2	3	4	4	3	999	5	999	3	5	4	3	3	4	3	3	4	3	5	4	3	6	6	4	2	4	3	2	2	1	1	3	3	1	3	1	4	2.66667	999	2.66667	4
1202	13	1	1	1	5	4	5	4	6	6	6	6	5	3	4	4	4	3	4	4	5	5	6	6	6	5	4	2	6	6	5	5	5	4	6	6	6	5	6	4	5	6	3	1	6	6	5.16667	6	6
1203	13	1	1	1	4	4	6	4	5	5	5	5	5	3	3	1	3	2	5	6	4	6	5	4	5	6	6	1	4	5	5	4	4	5	5	6	5	6	6	4	5	5	5	6	5	5.16667	5.16667	6	5
1204	12	1	1	1	4	3	2	5	5	6	4	3	2	3	3	3	3	4	3	4	4	4	4	5	3	3	4	3	4	5	4	4	3	5	3	5	6	3	4	5	3	6	6	6	5	3.5	4.33333	5.16667	5
1205	12	1	1	1	6	6	6	6	6	6	6	6	6	5	6	6	5	6	5	5	5	6	6	5	6	6	6	6	6	6	6	5	6	5	6	4	4	6	6	5	6	6	5	6	5	4.33333	5.16667	4.33333	6
1206	14	1	1	1	5	5	5	5	5	5	5	5	5	4	5	5	4	5	4	4	5	5	5	5	5	5	4	4	4	4	3	4	4	4	3	3	4	3	3	6	4	4	4	4	4	5.16667	5.16667	3.5	5
1207	13	1	1	1	4	4	4	4	4	4	4	4	4	4	4	2	999	3	2	999	4	4	4	4	4	4	4	4	4	4	4	4	4	4	3	4	4	3	3	3	3	3	3	3	3	3.5	3.5	3.5	4
1208	13	1	1	1	4	5	4	4	4	3	4	4	4	5	5	6	3	5	6	6	3	4	6	5	6	5	4	6	5	3	5	4	3	999	2	2	2	3	4	4	5	4	5	6	4	4.33333	4.33333	4.33333	3
1209	13	1	1	1	5	5	6	5	6	4	5	4	5	6	5	6	5	3	3	4	6	3	4	5	6	5	4	999	4	5	4	3	5	5	4	6	6	6	6	6	3	6	3	1	3	6	5.16667	6	5
1210	13	1	1	1	2	4	5	6	5	5	4	5	4	2	4	4	1	5	4	4	3	4	5	4	5	3	4	3	4	3	4	3	3	2	1	3	3	2	3	2	3	999	3	2	4	4.33333	2.66667	2.66667	1
1211	12	1	1	1	1	3	5	5	6	3	5	6	4	1	3	2	4	5	3	4	2	2	5	4	5	3	2	2	2	2	5	6	2	3	3	5	5	2	3	6	6	3	5	4	3	2.66667	2.66667	2.66667	2
1212	13	1	1	1	5	5	4	4	4	5	5	4	4	4	5	4	5	5	4	4	5	3	4	5	4	2	4	3	3	4	4	4	5	3	3	3	999	1	5	4	3	4	4	4	5	3.5	4.33333	5.16667	5
1213	12	1	1	1	4	6	5	4	4	6	5	5	4	6	6	5	4	5	4	2	1	3	5	4	6	5	4	3	5	5	4	4	5	4	3	4	4	2	4	4	3	4	4	4	4	3.5	3.5	5.16667	5
1214	999	1	1	1	5	6	1	5	1	1	2	2	1	2	1	3	1	1	2	3	1	1	2	2	1	4	3	4	1	1	2	1	4	3	4	3	1	1	1	1	1	2	4	3	6	999	999	999	5
1225	14	1	1	1	5	5	5	4	4	5	4	4	4	5	5	6	4	5	5	5	4	4	5	4	5	5	3	3	4	4	3	4	4	3	3	3	3	3	4	4	4	4	4	4	5	3.5	6	3.5	5
1226	14	1	1	1	6	5	5	5	6	5	6	6	5	5	5	6	5	5	6	6	6	6	6	5	6	5	4	4	5	5	5	5	5	6	6	6	6	6	5	6	5	6	6	6	5	6	6	6	5
1227	12	1	1	1	6	6	2	999	4	4	6	6	6	5	5	3	4	3	3	4	6	5	6	6	6	6	4	5	5	5	5	5	5	6	6	6	4	4	4	4	6	6	4	6	6	4.33333	5.16667	3.5	4
1228	13	1	1	1	3	5	4	5	5	6	6	6	6	6	6	6	6	6	3	3	6	3	4	4	5	4	6	3	5	6	6	6	6	6	6	4	5	5	5	5	6	5	5	4	6	6	6	6	6
1229	12	1	1	1	4	4	6	6	6	6	6	6	6	6	6	6	6	6	6	6	6	4	6	6	6	4	4	4	6	6	6	4	4	6	4	6	6	3	6	6	4	6	4	4	6	6	6	6	5
1230	13	1	1	1	2	6	4	2	2	5	2	2	3	3	4	6	2	3	5	2	3	2	2	1	1	2	4	1	1	2	5	3	2	1	1	1	2	1	1	2	1	1	2	1	4	2.66667	1.83333	1.83333	2
1231	12	1	1	1	4	3	4	2	3	3	3	3	3	3	3	3	3	2	3	3	3	3	3	4	3	3	3	3	3	3	4	4	3	1	1	4	3	1	1	3	3	2	2	2	1	3.5	3.5	2.66667	6
1232	12	1	1	1	5	4	5	5	6	5	5	5	4	5	5	4	5	5	4	4	4	5	5	6	5	5	4	4	4	4	4	3	3	3	4	4	5	5	6	4	5	5	6	6	6	5.16667	5.16667	5.16667	5
1233	13	1	1	1	6	5	5	5	4	6	5	4	5	4	4	5	4	5	5	5	4	4	3	4	4	4	5	5	5	5	4	5	5	4	4	4	5	5	5	4	3	4	4	4	6	5.16667	5.16667	6	6
1234	13	1	1	1	4	5	3	4	4	4	5	5	5	2	2	3	4	4	4	4	4	5	5	4	5	4	5	4	5	4	4	4	4	4	5	4	5	5	5	4	5	4	5	3	4	1.83333	1.83333	2.66667	5
1235	12	1	1	1	6	5	5	5	5	5	4	4	4	5	3	5	4	4	4	5	5	5	4	5	4	5	4	5	5	5	5	5	5	5	2	4	5	4	5	5	5	5	5	5	5	3.5	2.66667	2.66667	6
1236	12	1	1	1	5	4	5	5	6	6	4	5	5	3	4	4	4	4	4	4	4	4	4	5	5	4	4	3	4	999	4	4	3	4	3	4	4	3	4	4	4	4	4	4	4	5.16667	4.33333	4.33333	6
1237	13	1	1	1	6	6	5	5	2	4	5	4	5	2	4	3	4	4	3	4	4	4	5	4	4	3	3	3	5	5	5	5	3	4	3	4	4	5	5	3	4	4	3	3	4	2.66667	2.66667	2.66667	4
1238	12	1	1	1	5	4	5	4	4	4	5	3	5	4	5	4	4	4	5	5	6	5	5	4	5	5	6	4	5	5	5	4	5	6	4	5	4	4	5	6	5	5	4	4	5	3.5	4.33333	4.33333	5
1239	12	1	1	1	6	6	6	5	6	6	6	6	6	5	5	6	6	6	5	5	5	5	5	6	6	5	5	5	5	6	5	5	4	6	5	5	5	5	6	6	6	5	5	5	5	6	6	6	6
1240	13	1	1	1	6	1	4	4	4	4	4	4	4	1	4	1	4	4	4	4	4	4	4	4	4	4	3	3	4	3	4	4	5	4	5	4	4	5	4	2	4	4	4	2	4	2.66667	2.66667	2.66667	5
1241	13	1	1	1	5	6	4	5	5	4	6	5	4	4	5	6	3	4	2	4	4	4	5	4	5	6	6	5	1	3	6	5	5	6	3	6	4	4	6	5	5	6	6	5	6	3.5	3.5	4.33333	4
1242	12	1	1	1	6	6	3	5	5	5	6	5	4	6	5	1	3	1	5	6	5	6	5	5	5	6	6	6	6	6	6	6	6	6	6	6	6	6	6	1	1	6	6	6	6	5.16667	5.16667	5.16667	5
1243	12	1	1	1	6	5	5	5	4	5	5	5	5	5	6	6	5	5	5	6	3	4	5	5	5	4	4	3	6	6	5	5	4	4	3	5	4	6	6	6	5	5	3	3	6	3.5	4.33333	6	6
1244	999	1	1	1	5	3	5	4	5	5	5	5	5	5	5	3	5	5	5	4	4	4	4	4	4	4	5	5	5	5	5	5	4	5	5	5	4	4	5	4	3	4	5	6	4	6	6	6	5
1245	13	1	1	1	4	4	5	6	5	6	6	6	6	3	5	3	5	1	5	4	6	6	5	4	6	5	4	4	5	6	6	6	6	5	6	6	4	2	5	5	5	4	3	4	4	4.33333	4.33333	6	1
1246	13	1	1	1	5	6	6	4	5	6	6	6	6	6	6	6	6	3	6	4	5	6	6	6	6	6	6	6	5	6	3	4	2	6	1	4	6	1	6	6	6	6	5	6	6	3.5	3.5	3.5	2
1247	13	1	1	1	4	3	4	4	4	4	4	3	4	4	3	4	4	4	5	4	4	4	4	4	3	4	4	3	3	3	3	4	4	4	3	3	3	3	3	3	3	4	4	4	4	3.5	3.5	2.66667	4
1248	12	1	1	1	5	5	5	5	5	5	5	5	5	5	3	6	5	4	4	4	4	4	4	4	4	3	5	5	5	5	5	4	4	4	5	5	5	5	5	5	5	5	6	6	6	999	999	999	4
1249	13	1	1	1	5	4	4	5	4	4	6	5	5	4	4	4	5	3	4	3	2	5	5	4	5	4	4	5	6	6	4	4	3	3	5	5	5	4	6	4	3	4	6	5	4	6	5.16667	6	5
1250	13	1	1	1	4	5	4	3	4	4	4	4	4	3	3	4	4	4	4	4	3	3	5	4	4	3	3	3	5	6	3	4	4	3	4	4	4	4	3	4	4	4	4	3	3	999	3.5	3.5	3
1251	12	1	1	1	6	4	5	4	5	6	6	6	6	5	5	6	6	6	6	6	6	6	6	6	6	5	5	5	5	5	5	5	5	5	5	5	5	5	999	5	5	5	5	5	5	6	6	6	6
1252	12	1	1	1	4	4	3	4	4	5	3	3	3	3	2	4	1	1	1	999	2	3	4	3	3	5	999	4	999	999	4	5	5	5	1	4	5	6	6	1	1	3	1	3	4	4.33333	3.5	4.33333	4
1253	12	1	1	1	6	5	5	6	6	6	5	5	5	5	5	6	6	5	4	4	4	4	5	5	5	4	5	5	5	6	6	6	5	5	5	6	5	5	6	4	4	5	6	6	6	6	6	6	6
1254	12	1	1	1	5	5	4	5	5	5	4	4	5	4	4	4	5	4	4	5	4	4	6	4	5	4	4	3	4	5	5	5	6	5	4	4	4	3	6	4	5	5	3	1	6	5.16667	4.33333	6	5
1255	13	1	1	1	6	5	5	6	5	5	6	5	6	5	5	6	5	6	5	6	6	6	6	6	6	6	6	6	6	6	5	3	6	6	6	4	6	6	6	6	5	5	6	6	6	6	6	6	6
1256	12	1	1	1	5	4	3	5	5	5	3	3	3	5	3	4	4	4	5	5	5	5	4	4	4	6	6	5	6	5	5	5	6	5	2	4	4	5	5	4	3	5	5	6	5	4.33333	2.66667	2.66667	4
1257	13	1	1	1	5	6	3	6	6	6	4	4	5	4	2	6	5	5	6	6	6	6	6	6	6	6	6	6	6	6	6	6	6	6	5	6	6	4	6	6	6	6	6	6	6	5.16667	6	6	1
1258	12	1	1	1	2	1	3	3	4	3	5	5	5	3	4	3	3	4	4	4	3	3	6	4	4	5	5	5	4	5	5	2	1	3	4	3	4	3	4	4	4	4	4	3	4	3.5	3.5	3.5	4
1259	12	1	1	1	2	6	6	3	6	3	6	5	4	1	1	3	1	6	3	4	5	4	6	6	2	3	3	1	5	5	5	4	4	1	1	1	4	1	1	6	6	4	6	5	5	5.16667	6	4.33333	6
1260	12	1	1	1	6	5	5	5	4	5	6	6	6	5	5	5	5	4	4	4	5	4	5	5	4	4	6	4	4	6	4	5	5	5	5	6	5	5	5	5	6	5	5	5	6	4.33333	5.16667	6	5
1261	15	1	1	1	6	6	5	5	5	5	5	4	5	4	4	6	5	4	4	4	4	4	4	5	4	4	4	5	5	5	4	5	5	5	4	5	4	3	5	5	5	5	5	4	5	5.16667	5.16667	5.16667	6
1262	999	1	1	1	4	5	4	4	4	4	5	4	4	4	4	4	5	5	4	4	3	4	4	5	4	3	4	4	4	4	4	4	3	3	3	4	3	3	4	4	3	4	3	4	4	3.5	3.5	3.5	4
1317	12	1	1	1	6	6	6	6	6	6	6	6	6	6	6	6	6	5	6	6	4	6	6	6	5	6	6	6	5	6	6	6	6	6	4	6	6	6	6	6	6	6	6	5	6	6	6	6	5
1318	12	1	1	1	5	3	3	5	4	6	4	3	4	5	4	4	2	2	2	4	4	3	3	4	3	6	6	2	5	6	5	5	5	4	4	5	4	6	5	1	2	3	4	5	5	4.33333	3.5	4.33333	5
1319	12	1	1	1	1	1	1	4	4	5	4	4	4	5	2	5	5	5	6	1	1	4	3	4	3	6	6	5	5	5	4	4	3	4	999	4	3	4	4	4	4	4	3	3	3	3.5	1	6	5
1320	13	1	1	1	5	4	3	4	4	4	4	5	4	3	3	1	6	4	3	4	3	3	4	5	3	3	3	3	5	6	4	3	5	2	6	4	3	2	5	3	3	4	4	1	2	1.83333	2.66667	4.33333	4
1321	13	1	1	1	6	6	5	4	4	5	4	5	6	5	4	5	5	6	5	4	5	5	6	4	4	5	6	6	5	5	4	4	6	5	5	6	6	6	5	4	4	5	5	4	6	6	5.16667	6	6
1322	13	1	1	1	6	5	5	4	5	5	5	4	6	4	4	5	5	5	5	5	4	5	5	6	5	5	4	5	5	3	5	4	3	4	3	3	4	4	4	4	3	4	4	4	999	5.16667	5.16667	1.83333	5
1323	12	1	1	1	4	4	5	5	5	5	5	5	5	5	5	5	5	5	5	5	5	5	5	5	5	5	5	5	4	4	4	4	5	4	4	4	4	4	4	6	6	6	6	4	5	5.16667	5.16667	5.16667	6
1324	12	1	1	1	5	6	6	6	5	4	5	2	4	3	3	4	2	999	5	6	5	2	5	6	4	5	6	4	6	4	5	4	6	6	6	5	6	6	6	4	6	6	5	5	6	6	5.16667	6	6
1325	13	1	1	1	5	4	4	6	3	4	4	6	6	5	5	5	5	5	5	5	5	5	5	5	5	4	4	5	4	5	4	5	4	5	4	5	4	5	4	5	4	5	5	5	5	5.16667	4.33333	4.33333	5
1326	13	1	1	1	4	4	3	4	3	2	4	4	3	4	1	5	4	3	4	3	5	4	4	3	4	4	3	2	4	2	3	5	2	3	3	2	3	1	2	1	1	5	6	4	4	3.5	4.33333	1.83333	5
1327	12	1	1	1	6	6	5	6	6	6	6	6	6	5	5	2	5	1	4	6	6	6	1	4	4	6	6	1	6	6	6	4	5	6	6	6	6	6	6	3	3	6	6	6	6	6	6	6	6
1328	13	1	1	1	3	4	5	4	5	5	5	5	5	3	5	4	5	5	5	5	4	5	3	5	4	4	5	5	5	5	4	4	3	3	4	4	5	4	4	5	5	6	5	3	6	4.33333	6	5.16667	4
1329	13	1	1	1	3	3	4	6	5	5	4	4	4	2	4	3	4	4	4	4	4	4	4	3	4	4	4	4	4	6	6	6	6	4	3	5	5	6	4	4	5	5	5	5	3	4.33333	3.5	3.5	4
1330	13	1	1	1	4	4	2	5	5	5	5	5	4	4	5	5	3	5	4	4	4	5	5	6	5	5	4	3	4	4	5	5	4	3	4	4	4	5	5	4	5	4	4	5	3	1.83333	3.5	1.83333	4
1331	13	1	1	1	6	4	5	2	5	3	4	4	4	4	4	5	5	3	3	3	5	3	2	6	4	5	4	2	2	1	3	4	999	5	6	4	4	6	6	6	6	6	5	5	6	5.16667	5.16667	6	6
1332	13	1	1	1	5	6	5	6	4	5	6	6	6	5	5	5	5	5	3	3	3	4	3	3	5	4	5	2	4	5	4	4	1	4	4	4	6	6	5	3	1	5	5	5	5	5.16667	5.16667	4.33333	6
1333	13	1	1	1	4	3	3	4	5	4	5	5	5	3	4	3	4	4	4	4	3	4	4	4	4	4	3	3	4	3	3	3	3	2	3	3	4	2	3	3	2	4	3	3	3	5.16667	4.33333	2.66667	5
1334	13	1	1	1	4	4	4	6	4	4	4	4	4	5	5	5	5	5	4	4	4	4	4	4	5	5	5	999	4	4	4	4	4	4	4	4	4	4	4	4	4	4	4	4	4	3.5	3.5	3.5	5
1335	13	1	1	1	4	4	4	4	4	3	4	4	4	4	4	5	3	4	3	3	4	3	4	4	3	3	4	4	4	4	3	4	3	3	3	3	3	3	4	4	4	4	4	4	5	4.33333	4.33333	4.33333	4
1336	12	1	1	1	5	5	5	4	4	4	5	4	5	4	4	5	4	3	2	4	2	2	3	4	4	4	5	4	4	4	3	4	4	3	4	3	4	2	4	4	3	4	2	2	6	4.33333	4.33333	5.16667	5
1337	12	1	1	1	5	5	5	4	3	5	4	5	4	6	3	6	3	2	999	4	4	5	6	5	999	5	999	999	999	5	4	5	5	5	2	4	4	5	4	5	3	5	5	5	6	4.33333	5.16667	5.16667	6
1338	14	1	1	1	3	3	4	4	4	5	4	4	4	4	4	2	3	4	4	3	4	4	5	5	4	4	4	3	4	4	4	4	3	4	4	3	3	3	4	4	4	4	5	5	4	4.33333	5.16667	2.66667	2
1339	13	1	1	1	6	5	6	4	2	5	6	5	6	3	4	1	2	1	5	5	5	5	6	4	5	3	2	2	5	6	6	6	5	4	6	6	5	3	5	4	1	5	6	6	2	4.33333	3.5	4.33333	6
1340	12	1	1	1	5	5	5	5	5	4	5	5	4	4	3	5	5	5	4	5	5	5	5	5	5	3	4	3	5	5	5	4	3	3	3	4	4	3	4	4	5	5	5	5	5	3.5	4.33333	5.16667	5
1341	12	1	1	1	6	5	5	3	4	4	5	5	5	5	5	5	6	2	4	4	4	4	5	3	5	3	5	4	4	3	4	6	5	3	4	4	4	3	4	6	6	6	6	5	5	5.16667	4.33333	6	6
1342	16	1	1	1	4	4	4	5	4	5	4	4	4	5	5	4	4	4	4	5	5	5	4	4	4	4	4	4	5	5	4	4	5	4	4	4	5	4	5	4	4	4	4	3	4	3.5	4.33333	4.33333	4
1343	13	1	1	1	4	5	3	6	4	3	5	2	2	4	4	5	6	1	3	4	999	3	4	3	4	5	5	4	3	6	6	4	3	1	4	3	4	4	6	4	3	4	2	6	6	4.33333	3.5	5.16667	4
1344	13	1	1	1	4	4	4	3	5	5	4	4	3	3	3	999	4	5	4	4	5	4	6	4	4	5	999	4	4	4	3	6	3	3	3	4	4	5	5	4	3	4	5	5	5	4.33333	4.33333	2.66667	5
1345	10	1	1	1	3	4	5	6	6	6	4	3	3	2	1	6	5	2	1	1	1	2	5	2	3	3	5	2	3	2	3	5	2	4	5	4	3	1	2	6	5	6	6	1	4	3.5	6	4.33333	4
1346	999	1	1	1	3	4	999	5	5	5	5	4	5	4	5	4	5	5	6	5	3	5	5	6	4	3	3	2	4	6	4	4	4	4	3	4	4	3	4	4	3	3	4	4	4	4.33333	4.33333	5.16667	2
1347	13	1	1	1	4	3	4	2	2	2	5	5	5	3	3	2	3	2	4	4	4	3	3	5	3	4	3	2	4	3	1	4	2	2	5	4	3	2	4	3	5	3	5	2	1	4.33333	2.66667	2.66667	4
1348	12	1	1	1	4	6	5	3	4	5	4	5	5	3	3	2	4	4	5	4	5	4	4	5	4	5	5	3	4	5	4	5	4	3	2	5	5	3	3	4	4	4	5	3	4	2.66667	3.5	4.33333	6
1349	12	1	1	1	5	5	5	5	5	5	5	4	5	5	5	5	5	5	4	4	5	4	4	5	4	4	5	5	5	5	5	5	5	4	4	4	5	5	4	4	4	4	5	4	4	5.16667	5.16667	5.16667	4
1350	12	1	1	1	5	2	3	4	4	5	5	4	4	6	2	1	3	3	4	4	4	3	5	5	4	5	5	4	6	4	5	4	4	4	4	2	3	4	5	5	1	5	5	5	6	3.5	3.5	1.83333	5
1351	12	1	1	1	3	6	4	5	3	2	4	2	999	1	1	5	2	4	2	2	2	2	5	4	5	6	6	1	3	4	4	4	6	1	1	1	3	2	4	5	5	1	1	6	6	2.66667	1.83333	1	6
1352	13	1	1	1	6	5	5	4	4	5	5	5	5	5	5	3	5	4	4	5	6	5	5	4	5	5	5	4	5	6	5	5	5	5	4	5	4	6	6	5	5	6	5	6	6	5.16667	5.16667	6	5
1353	12	1	1	1	6	6	4	5	6	6	4	5	3	6	4	4	3	4	5	6	6	4	5	4	6	4	5	5	6	4	6	5	5	4	6	5	4	5	4	6	5	6	5	4	6	3.5	5.16667	4.33333	5
1354	14	1	1	1	4	5	5	6	6	6	5	5	5	5	3	4	5	6	4	5	5	6	5	5	5	5	4	1	6	5	6	6	4	5	5	4	6	5	5	3	1	6	4	1	6	4.33333	6	6	4
1355	13	1	1	1	4	5	5	5	5	5	4	4	5	5	5	4	4	5	4	4	6	6	5	5	4	5	4	4	5	4	4	4	4	5	3	4	6	5	4	4	4	4	3	1	4	4.33333	6	6	5
1356	12	1	1	1	4	6	1	6	5	6	1	1	1	2	2	5	6	5	1	1	4	4	4	3	3	1	1	6	5	1	1	1	1	2	6	2	4	6	999	1	1	1	1	2	3	4.33333	2.66667	1.83333	4
1357	15	1	1	1	3	6	6	5	6	5	4	5	4	6	5	6	5	5	6	5	5	5	6	6	5	999	999	5	5	6	6	6	5	5	5	5	5	4	4	5	5	5	6	6	6	4.33333	2.66667	4.33333	2
1358	14	1	1	1	3	5	6	4	1	3	4	4	5	6	5	5	6	3	6	6	999	5	6	5	5	5	3	3	5	5	5	5	4	4	6	5	4	2	6	6	3	6	6	6	4	4.33333	6	4.33333	5
1359	13	1	1	1	5	3	3	3	3	3	3	3	3	4	4	4	4	4	4	4	4	4	4	4	999	3	3	3	2	4	1	3	3	3	3	3	3	3	3	3	3	3	3	3	3	4.33333	1.83333	1.83333	1
1360	12	1	1	1	5	5	4	3	3	3	6	4	4	1	2	1	1	1	1	1	1	1	1	1	1	1	1	1	1	1	3	4	3	5	6	3	3	2	4	3	3	2	999	2	2	1	999	3.5	6
1361	13	1	1	1	5	4	4	5	5	5	5	5	5	5	5	5	5	4	4	4	5	5	5	5	5	5	5	5	5	4	5	4	5	5	4	5	5	4	4	5	4	5	4	5	4	3.5	6	4.33333	4
1362	13	1	1	1	4	4	4	5	5	4	4	4	4	5	4	5	4	3	4	4	4	4	5	3	4	4	4	5	4	5	5	4	2	4	4	4	4	4	4	5	4	4	4	4	5	2.66667	2.66667	4.33333	3
1363	14	1	1	1	4	4	4	6	4	6	4	4	5	5	4	3	3	2	3	4	4	4	4	1	3	2	3	2	3	4	6	6	5	5	3	3	3	2	4	4	4	4	4	3	4	5.16667	4.33333	2.66667	3
1364	12	1	1	1	6	6	4	5	6	6	4	4	4	4	5	5	4	4	4	4	4	6	4	5	5	4	4	4	4	4	4	5	5	4	4	4	4	4	4	6	5	4	4	4	6	4.33333	4.33333	4.33333	6
1365	13	1	1	1	6	5	4	4	4	4	4	6	6	3	3	2	4	3	4	4	3	4	5	3	3	5	6	5	6	6	6	4	3	3	5	4	5	4	6	5	4	5	6	4	6	5.16667	3.5	6	6
1366	13	1	1	1	3	4	5	4	5	5	5	4	4	5	4	4	4	3	3	4	4	3	5	3	3	5	4	4	4	4	4	4	4	3	2	3	3	5	4	4	4	4	4	4	5	4.33333	4.33333	4.33333	5
1367	13	1	1	1	5	5	5	4	4	4	4	4	4	3	4	4	3	4	3	3	4	4	4	4	3	4	4	3	4	4	4	4	4	3	3	3	4	4	4	4	4	4	4	3	4	2.66667	3.5	3.5	5
1368	12	1	1	1	6	5	6	6	6	6	6	999	6	4	4	4	6	5	5	4	6	6	6	6	6	4	4	6	5	6	5	6	4	3	5	6	6	4	5	6	5	6	4	2	4	6	6	6	5
1369	12	1	1	1	3	4	5	6	5	4	5	6	6	6	5	6	3	6	6	6	5	4	5	6	6	5	6	5	6	6	6	6	6	6	4	5	6	4	6	4	4	6	6	6	3	6	5.16667	4.33333	3
1370	13	1	1	1	5	5	4	5	6	5	4	5	5	5	4	4	5	5	4	5	4	5	4	5	5	4	5	5	4	4	4	4	5	6	6	5	5	4	6	5	5	4	4	4	5	5.16667	6	5.16667	5
1371	13	1	1	1	4	5	2	3	4	5	3	4	4	3	1	5	5	3	6	5	4	2	6	4	4	3	2	3	4	5	5	4	5	2	1	4	4	4	3	4	4	4	4	1	3	4.33333	5.16667	3.5	5
1372	13	1	1	1	4	5	5	5	5	5	5	5	5	4	4	4	4	4	999	4	5	4	4	4	5	4	4	4	4	4	4	4	4	4	3	4	999	3	3	4	4	4	1	5	4	3.5	3.5	3.5	5
1373	13	1	1	1	6	4	3	4	6	6	3	4	2	4	3	5	5	5	4	5	5	4	4	5	5	4	4	6	4	4	4	4	3	4	1	4	6	3	4	3	1	5	6	4	4	5.16667	4.33333	3.5	5
1374	12	1	1	1	3	4	4	5	5	5	4	5	5	5	5	5	5	5	3	3	5	5	5	3	5	999	3	3	3	3	3	3	3	3	4	4	4	3	3	999	4	3	4	4	3	3.5	3.5	3.5	2
1375	13	1	1	1	4	5	4	4	999	3	4	3	4	4	3	3	3	3	4	4	4	3	3	4	3	3	3	3	3	3	4	4	3	4	4	4	3	3	4	3	3	999	4	3	4	2.66667	2.66667	3.5	4
1376	13	1	1	1	5	3	3	5	6	6	4	2	3	1	2	1	4	5	3	6	6	6	4	6	6	6	3	6	6	6	6	6	6	5	2	5	5	4	6	4	4	4	5	3	2	6	6	6	4
1377	12	1	1	1	6	6	6	6	6	6	6	6	6	5	6	6	5	999	6	999	5	4	6	6	6	6	5	5	4	6	6	6	6	6	6	6	6	5	6	5	4	6	6	6	3	5.16667	6	6	5
1378	12	1	1	1	6	6	5	6	6	6	6	6	6	3	4	6	1	1	6	3	2	2	1	6	6	3	3	3	3	3	4	3	4	4	6	4	2	2	4	5	4	4	1	1	4	5.16667	3.5	3.5	4
1379	12	1	1	1	4	3	3	6	4	5	2	3	3	4	3	4	2	6	3	4	5	4	3	4	3	4	4	4	4	6	2	6	3	4	1	4	2	1	3	4	1	4	6	3	4	3.5	3.5	2.66667	5
1380	15	1	1	1	6	6	3	6	6	5	6	6	6	6	5	5	4	3	3	5	5	5	3	4	5	6	4	6	4	6	6	6	4	6	4	4	6	4	999	6	5	5	4	3	4	3.5	5.16667	5.16667	6
1381	14	1	1	1	5	5	5	6	6	6	6	5	6	5	5	5	4	5	6	5	6	5	3	6	4	6	6	6	6	6	5	3	6	6	5	6	6	6	6	5	6	5	6	6	5	6	6	6	2
1382	14	1	1	1	4	3	3	5	6	5	4	5	4	4	3	4	5	4	4	5	5	4	5	4	5	3	4	3	4	5	5	5	4	4	4	4	3	3	4	4	4	5	4	5	3	1	3.5	1	4
1383	13	1	1	1	5	4	4	4	4	4	4	4	5	4	5	4	4	4	4	5	5	5	4	4	4	4	4	5	4	4	4	4	4	4	4	4	4	5	4	5	4	4	6	5	5	3.5	4.33333	5.16667	5
1384	12	1	1	1	4	6	5	4	4	5	5	5	5	5	5	999	4	4	4	5	5	5	5	5	5	6	5	3	4	6	3	4	4	4	4	5	5	5	5	5	5	4	5	4	6	5.16667	4.33333	6	6
1385	11	1	1	1	5	5	4	5	5	6	5	6	6	6	6	4	5	2	4	6	6	5	5	5	4	5	5	2	5	5	6	6	6	6	4	5	5	4	6	5	5	5	4	5	6	3.5	1	1	5
1386	11	1	1	1	4	6	3	4	3	1	4	6	4	2	4	1	4	6	2	2	4	5	3	6	6	5	3	6	4	4	3	4	5	2	3	4	4	1	5	6	4	4	5	5	3	1.83333	1	2.66667	4
1387	12	1	1	1	5	4	4	4	3	5	5	5	4	4	4	4	5	4	4	4	4	4	4	4	4	4	4	4	4	4	5	4	5	4	4	4	4	4	4	4	4	4	4	4	5	4.33333	3.5	4.33333	4
1388	14	1	1	1	5	5	5	5	5	6	5	3	5	5	5	5	6	6	3	5	3	5	3	5	5	5	5	5	5	5	5	6	5	5	5	5	5	5	6	5	5	6	3	5	5	1	3.5	3.5	5
1389	13	1	1	1	6	4	3	1	4	1	2	1	1	1	2	4	2	5	1	2	2	2	6	4	4	1	6	6	5	3	2	3	2	3	1	1	2	1	1	2	1	5	3	2	6	2.66667	1.83333	2.66667	6
1390	13	1	1	1	5	4	3	5	4	4	6	5	5	6	6	3	4	5	3	5	4	5	3	5	4	6	5	5	5	4	3	3	4	4	5	3	4	1	2	6	6	4	3	4	6	3.5	3.5	5.16667	4
1391	13	1	1	1	1	3	4	5	5	5	5	4	4	2	3	2	2	3	4	4	3	4	1	4	4	3	4	2	4	4	4	4	4	3	1	4	4	1	4	3	3	4	4	3	3	3.5	5.16667	3.5	1
1392	13	1	1	1	5	4	4	4	4	4	5	5	4	4	4	4	4	4	5	5	4	5	5	4	4	5	4	5	4	4	4	4	4	4	4	4	4	4	4	4	4	4	4	4	4	2.66667	2.66667	2.66667	4
1393	13	1	1	1	5	5	4	5	5	4	6	6	6	5	6	4	5	5	6	5	5	5	5	5	5	5	6	5	6	6	5	6	6	5	6	6	6	4	5	6	6	5	5	4	6	5.16667	5.16667	5.16667	6
1394	12	1	1	1	5	4	5	5	5	5	5	5	5	3	4	4	5	5	5	5	5	5	5	5	5	5	5	5	5	5	5	5	5	5	6	6	5	6	6	4	4	5	4	6	6	5.16667	6	5.16667	5
1395	12	1	1	1	5	4	2	3	4	4	4	4	3	3	2	3	3	4	4	4	4	3	4	3	3	3	4	2	3	3	3	2	2	3	1	2	3	3	3	1	1	5	4	4	4	2.66667	2.66667	2.66667	5
1396	13	1	1	1	5	4	5	5	5	6	5	5	5	4	4	5	3	5	5	5	5	5	5	4	5	5	5	4	4	4	4	5	5	5	4	4	4	5	5	5	4	5	4	4	6	5.16667	5.16667	5.16667	5
1397	13	1	1	1	4	5	5	4	5	5	3	4	4	4	3	4	3	2	3	3	3	4	3	3	4	3	4	3	4	3	6	3	4	4	3	3	3	3	3	4	3	4	4	4	5	3.5	4.33333	3.5	5
1398	13	1	1	1	6	6	6	6	6	6	6	6	6	6	6	6	6	6	6	6	6	6	6	6	6	6	6	6	6	6	6	6	6	6	6	6	6	6	6	6	6	6	6	6	6	6	6	6	1
1399	13	1	1	1	5	4	4	3	3	5	4	4	4	4	3	5	4	4	4	4	4	3	4	3	4	3	5	3	4	4	5	5	4	4	3	4	5	3	4	5	5	4	4	4	6	4.33333	2.66667	4.33333	6
1400	12	1	1	1	5	4	4	5	5	5	5	5	5	4	4	4	5	4	4	5	4	4	4	5	6	5	4	4	4	4	4	3	4	4	4	4	4	5	5	4	4	4	4	4	6	4.33333	4.33333	4.33333	5
1401	13	1	1	1	5	4	6	5	5	4	3	4	6	5	3	4	4	3	5	6	4	5	4	6	5	4	4	3	5	4	4	3	4	4	5	6	5	6	5	5	3	2	3	4	4	4.33333	5.16667	6	6
1402	13	1	1	1	4	4	6	6	5	4	6	5	4	4	4	4	4	4	5	5	5	5	5	5	5	6	5	4	6	5	6	6	6	5	4	4	4	4	5	4	3	5	5	5	5	4.33333	4.33333	1.83333	5
1403	12	1	1	1	5	5	5	5	5	6	5	6	6	5	5	5	4	5	5	4	5	4	5	4	5	4	4	5	5	5	5	5	5	5	5	5	4	5	5	5	5	4	4	5	6	5.16667	5.16667	6	5
1404	12	1	1	1	3	4	4	3	3	4	5	4	4	4	5	2	3	3	3	4	3	4	4	3	4	3	3	3	3	5	6	5	999	2	3	1	4	5	5	6	2	3	4	4	4	1.83333	999	3.5	1
1405	12	1	1	1	5	5	4	6	6	6	6	6	6	6	5	5	5	4	5	5	6	5	5	5	6	4	5	3	5	6	6	5	5	6	5	6	6	6	6	5	4	5	6	6	5	5.16667	5.16667	5.16667	4
1406	12	1	1	1	4	1	3	5	5	4	5	5	6	1	3	1	2	4	4	5	6	5	6	6	6	2	5	4	6	6	4	6	6	5	5	5	6	6	6	6	1	6	6	6	4	5.16667	5.16667	1.83333	2
1407	12	1	1	1	5	5	6	5	6	5	6	5	6	4	5	4	6	6	6	6	5	5	6	5	6	6	5	5	6	6	6	5	4	5	5	5	6	6	6	6	5	6	5	5	5	5.16667	4.33333	4.33333	5
1408	12	1	1	1	6	5	5	5	5	5	6	6	5	5	5	5	5	4	5	4	4	4	4	5	4	5	5	5	5	5	5	5	5	5	5	5	5	5	5	5	5	5	4	5	5	5.16667	5.16667	5.16667	6
1409	13	1	1	1	5	5	5	5	5	5	5	5	5	5	5	5	5	5	5	5	5	5	5	5	5	5	5	5	5	5	5	5	5	5	5	5	5	5	5	5	5	5	4	4	5	5.16667	5.16667	5.16667	5
1410	13	1	1	1	5	4	4	4	3	4	4	3	3	4	2	1	2	2	2	4	4	4	999	999	999	999	4	2	5	4	5	4	4	5	3	4	5	6	6	2	1	2	3	3	5	4.33333	4.33333	4.33333	5
1411	13	1	1	1	5	4	4	3	4	4	5	5	4	2	4	3	4	3	4	4	3	3	4	4	3	4	5	3	4	4	3	4	4	4	2	4	4	5	5	4	4	4	5	3	4	999	999	999	5
1412	13	1	1	1	6	5	4	5	5	5	6	5	6	1	1	1	5	4	5	5	5	5	4	4	6	999	6	5	5	6	3	3	4	6	6	6	5	6	6	5	5	5	6	4	6	4.33333	4.33333	4.33333	6
1413	12	1	1	1	6	5	5	5	5	5	5	4	5	4	5	5	5	4	4	5	4	4	5	5	4	5	5	5	5	5	5	4	5	4	4	5	5	5	6	5	5	5	5	6	6	5.16667	6	6	5
1414	12	1	1	1	6	5	4	5	6	5	5	6	5	4	3	3	3	4	6	6	5	6	5	4	5	6	6	5	5	5	5	5	5	4	3	5	5	6	6	4	1	6	6	5	5	5.16667	5.16667	4.33333	6
1415	12	1	1	1	4	4	3	3	3	5	4	3	2	2	2	2	3	3	2	3	5	999	4	4	3	4	6	4	4	5	3	5	4	2	2	2	3	5	4	3	3	5	4	4	5	2.66667	1.83333	2.66667	5
1416	12	1	1	1	999	5	6	5	4	5	5	5	6	6	4	6	4	5	6	5	6	6	5	6	6	5	5	6	5	6	6	5	5	6	4	5	4	5	5	6	6	6	4	5	5	6	4.33333	6	5
1417	12	1	1	1	6	4	5	5	5	6	6	5	5	5	4	4	4	3	4	4	4	4	5	4	4	4	4	3	5	5	5	4	5	4	4	5	5	5	5	4	4	5	4	5	4	5.16667	5.16667	6	6
1418	12	1	1	1	4	5	3	2	1	5	5	5	1	4	1	4	1	1	2	1	1	6	5	1	4	1	4	1	1	3	5	1	3	1	1	2	2	3	1	1	1	4	5	5	4	3.5	6	3.5	5
1419	13	1	1	1	3	3	2	2	2	2	5	5	5	2	2	2	2	2	2	2	2	2	2	2	2	2	2	2	2	2	2	2	2	2	2	2	2	2	2	2	4	2	4	2	4	2.66667	3.5	2.66667	3
1420	12	1	1	1	5	3	2	4	4	3	5	5	5	4	3	2	3	4	5	3	3	5	5	3	3	4	5	2	4	3	3	4	3	2	2	2	3	3	3	2	2	2	4	3	2	3.5	4.33333	2.66667	3
1421	12	1	1	1	4	4	5	4	5	3	5	5	4	3	3	5	6	2	4	4	2	3	3	4	3	3	4	2	4	3	4	3	2	2	3	3	3	4	3	4	3	4	2	5	4	4.33333	4.33333	4.33333	4
1422	12	1	1	1	5	5	4	5	5	5	5	5	5	5	5	4	5	5	5	5	5	5	5	4	5	5	5	4	5	5	5	5	5	5	5	5	5	5	5	5	5	5	5	5	5	3.5	3.5	3.5	5
1423	13	1	1	1	5	5	6	6	6	6	5	5	5	5	5	5	5	5	5	5	5	4	5	5	5	5	5	4	5	5	4	4	5	6	4	4	5	6	6	5	3	5	6	5	6	5.16667	4.33333	5.16667	5
1424	13	1	1	1	5	3	5	6	6	6	6	6	6	5	5	5	2	6	1	6	5	6	6	4	6	5	5	6	5	5	5	5	5	5	5	5	5	6	6	6	5	999	5	4	6	5.16667	6	5.16667	5
1425	12	1	1	1	5	4	5	5	6	5	5	5	5	4	4	4	5	5	5	5	4	5	5	5	5	5	5	5	5	4	4	5	4	5	5	5	5	5	5	4	4	5	5	4	4	5.16667	5.16667	5.16667	6
1426	12	1	1	1	5	2	4	6	5	5	6	5	6	5	6	2	4	5	6	6	5	4	6	6	5	6	6	4	6	6	5	6	6	5	4	6	5	6	6	4	5	6	6	6	4	5.16667	4.33333	5.16667	4
1427	12	1	1	1	6	6	6	5	5	4	5	6	6	6	5	5	5	5	6	6	5	5	6	3	4	4	4	4	6	5	6	6	6	6	6	5	5	6	6	6	6	5	5	4	6	6	6	6	5
1428	12	1	1	1	5	5	5	5	5	5	5	5	5	4	4	5	5	4	5	4	4	5	5	5	5	3	4	4	5	5	5	4	4	5	4	5	5	5	5	5	5	5	5	5	5	5.16667	5.16667	6	5
1429	15	1	1	1	5	6	6	5	5	5	6	5	5	5	5	6	5	5	4	4	5	5	5	5	5	5	5	5	5	5	5	5	5	5	5	5	5	3	5	5	5	5	5	4	5	3.5	3.5	3.5	5
1430	12	1	1	1	4	1	4	5	5	1	6	5	6	1	1	1	1	1	4	4	1	5	4	1	6	1	1	1	1	6	2	2	2	5	6	6	6	6	6	1	5	6	6	3	1	2.66667	1	4.33333	3
1431	14	1	1	1	4	3	5	5	3	2	3	1	4	4	5	4	4	3	3	3	4	5	6	2	3	6	6	4	5	3	6	6	4	5	2	3	4	1	1	1	1	2	3	1	1	3.5	4.33333	2.66667	4
1432	13	1	1	1	4	4	5	4	4	3	4	5	5	4	4	3	4	4	4	5	4	4	5	3	4	3	4	3	4	4	4	4	3	3	3	4	4	3	4	4	4	4	3	4	5	4.33333	3.5	4.33333	4
1433	13	1	1	1	4	5	5	5	4	5	4	4	6	5	5	4	3	4	5	5	3	5	5	2	4	4	5	3	6	4	5	5	5	3	3	4	5	3	4	2	2	4	3	3	2	1.83333	999	1.83333	5
1434	13	1	1	1	4	4	5	5	4	4	5	4	5	3	4	2	4	4	4	4	4	4	5	4	5	5	4	4	4	4	4	4	4	3	3	3	3	4	4	4	4	3	4	3	5	4.33333	4.33333	4.33333	4
1435	12	1	1	1	6	5	6	5	5	5	5	4	4	4	4	4	4	4	4	4	4	4	4	999	4	5	5	3	5	6	4	3	4	5	3	4	3	3	4	4	4	5	1	4	5	6	6	5.16667	4
1436	13	1	1	1	6	999	6	6	6	6	5	5	6	5	5	2	4	4	4	5	5	6	5	4	4	5	5	4	5	6	4	5	6	4	4	5	6	4	5	5	5	4	5	4	4	5.16667	6	5.16667	5
1437	15	1	1	1	5	5	5	4	6	6	5	5	5	4	4	4	5	6	4	5	4	5	5	5	5	3	5	4	5	3	5	3	2	2	2	6	5	2	6	3	2	5	4	2	5	6	6	6	5
1438	13	1	1	1	4	5	4	4	4	4	5	4	4	5	4	4	4	4	4	5	5	5	4	5	5	5	4	3	4	4	4	5	4	5	5	4	1	3	3	4	4	4	3	3	3	3.5	4.33333	4.33333	4
1439	13	1	1	1	6	4	5	5	5	4	5	5	5	5	3	2	5	5	5	5	5	4	5	4	5	4	5	4	5	4	5	4	6	5	4	6	5	4	6	4	5	6	4	5	6	6	6	6	5
1440	13	1	1	1	6	6	6	6	6	6	6	6	6	6	5	6	6	5	5	6	6	6	6	6	6	6	6	6	6	6	6	6	6	6	6	6	6	6	6	6	6	6	6	6	4	6	5.16667	3.5	6
1441	13	1	1	1	4	5	4	4	5	6	5	5	4	4	5	5	3	2	4	4	5	4	5	3	4	4	3	3	4	3	5	5	3	4	3	4	5	4	4	4	5	4	4	4	3	3.5	4.33333	4.33333	5
1442	12	1	1	1	5	5	4	5	3	4	5	5	4	5	4	5	6	5	4	5	4	5	4	4	4	4	5	4	5	4	5	4	4	5	3	5	5	4	4	4	3	4	4	4	4	3.5	3.5	3.5	4
1443	13	1	1	1	5	5	5	5	5	5	5	4	5	5	5	4	4	5	3	4	4	3	6	4	5	3	6	6	5	5	5	4	5	5	5	4	5	5	4	5	5	5	4	5	5	6	6	6	6
1444	13	1	1	1	5	5	5	5	4	5	5	4	5	4	5	5	4	4	5	4	4	5	5	4	5	5	5	5	4	5	4	5	4	5	4	4	5	5	5	4	4	5	5	4	5	5.16667	5.16667	6	5
1445	13	1	1	1	6	5	4	5	5	5	5	4	5	5	5	5	4	4	5	5	5	5	5	4	5	4	5	5	5	5	5	5	5	5	5	5	5	5	5	5	4	5	5	6	5	5.16667	5.16667	5.16667	5
1446	12	1	1	1	5	4	4	4	5	6	4	5	4	4	4	6	4	4	5	4	5	4	4	5	5	3	4	4	3	4	6	5	5	4	3	3	4	6	6	4	4	3	4	4	5	2.66667	4.33333	2.66667	6
1447	13	1	1	1	6	5	4	4	5	4	5	5	5	3	6	5	5	6	4	5	4	5	5	3	6	4	4	4	6	4	4	6	3	4	6	4	5	3	6	6	6	6	6	4	5	2.66667	2.66667	2.66667	3
1448	13	1	1	1	6	6	5	6	5	5	5	6	5	6	6	4	3	4	5	5	5	5	6	6	6	6	6	4	6	6	6	6	6	6	6	6	6	4	4	6	6	5	4	5	6	3.5	6	6	6
1449	999	1	1	1	4	4	4	5	4	3	3	5	4	5	4	4	3	3	4	4	4	4	4	4	4	3	6	5	6	6	5	5	6	4	3	4	5	3	4	3	3	5	5	4	6	3.5	3.5	1	5
1450	13	1	1	1	5	5	5	5	6	5	5	5	5	5	5	5	5	4	5	5	5	5	6	4	4	5	5	5	5	5	5	5	5	5	4	5	5	6	5	5	5	5	5	6	5	5.16667	5.16667	5.16667	5
1451	13	1	1	1	4	5	5	6	5	5	5	5	5	6	5	3	5	5	3	3	5	4	5	5	4	5	5	3	4	4	5	6	3	3	4	5	5	4	4	3	3	5	3	5	6	3.5	4.33333	3.5	3
1452	13	1	1	1	4	3	3	4	3	3	4	3	4	5	5	3	4	4	2	2	2	3	3	4	4	3	3	3	3	3	3	4	4	3	3	4	4	4	999	3	3	5	5	6	4	5.16667	3.5	5.16667	4
1453	12	1	1	1	5	4	6	5	5	6	4	4	4	4	4	5	4	5	4	5	3	5	6	5	6	4	6	5	4	4	5	4	3	4	4	4	5	5	4	6	4	4	4	4	5	4.33333	5.16667	4.33333	5
1454	12	1	1	1	4	4	5	4	2	4	5	5	3	5	5	5	6	1	1	3	4	3	5	4	2	1	3	3	4	6	6	4	6	6	4	5	6	1	1	3	3	4	3	3	3	4.33333	2.66667	4.33333	5
1455	12	1	1	1	6	6	5	5	4	5	4	4	5	4	5	5	4	4	4	3	4	4	5	4	4	5	5	4	4	5	4	4	3	4	4	4	4	3	4	5	5	4	4	4	6	4.33333	3.5	3.5	6
1456	12	1	1	1	5	3	3	4	2	3	4	4	5	3	3	1	2	2	1	2	2	2	3	2	3	2	3	2	999	999	5	5	4	4	3	4	5	4	4	2	3	3	5	5	4	3.5	3.5	3.5	4
1457	12	1	1	1	5	4	5	6	5	5	999	5	5	5	5	5	3	3	3	4	4	4	4	4	4	4	2	3	4	4	3	3	4	2	3	4	4	3	4	4	4	4	4	4	4	6	6	6	4
1458	12	1	1	1	5	4	4	5	3	3	6	6	6	3	4	4	2	5	4	4	5	3	5	4	5	4	4	5	4	5	4	6	4	4	5	4	4	4	4	3	3	4	3	4	4	4.33333	4.33333	5.16667	3
1459	999	1	1	1	5	4	4	5	6	5	5	5	5	5	5	5	5	5	5	5	5	5	5	5	5	5	5	5	5	5	5	3	6	999	4	6	4	5	5	5	5	5	5	5	5	5.16667	5.16667	5.16667	5
1725	12	1	1	1	6	6	6	6	6	6	6	6	6	5	6	6	6	6	6	6	6	6	6	6	6	6	6	5	5	4	6	6	4	4	4	5	6	4	4	6	6	6	6	6	6	3.5	3.5	3.5	6
1726	12	1	1	1	6	6	5	5	6	6	5	6	6	6	6	6	6	6	6	5	6	6	6	6	6	4	6	6	6	6	6	6	5	4	6	4	5	4	4	6	6	6	6	6	5	4.33333	4.33333	3.5	6
1727	12	1	1	1	5	5	4	5	5	5	5	4	5	4	4	3	5	4	5	5	4	5	5	4	3	5	5	4	4	5	5	5	4	4	4	5	5	4	4	5	5	4	4	4	5	3.5	4.33333	3.5	6
1728	12	1	1	1	5	4	5	5	4	4	5	5	6	3	5	3	5	5	5	5	5	4	6	5	5	5	5	4	5	5	4	4	5	5	4	5	5	5	5	4	5	5	4	4	6	5.16667	5.16667	5.16667	5
1729	13	1	1	1	5	4	4	4	4	3	4	4	3	3	4	4	5	4	3	4	4	4	4	4	4	3	3	2	3	3	4	4	4	5	2	2	3	1	3	4	3	3	3	5	5	3.5	4.33333	4.33333	5
1730	13	1	1	1	5	5	4	4	4	3	4	4	5	3	4	5	5	4	5	4	3	3	3	3	3	3	4	2	4	4	2	4	3	3	3	4	4	2	4	4	4	4	4	4	5	4.33333	4.33333	3.5	5
1731	16	1	1	1	5	6	6	6	6	6	2	6	4	6	6	6	6	5	6	6	5	5	6	6	4	6	5	6	6	6	6	5	6	5	4	6	6	5	5	6	6	6	5	6	6	6	1	3.5	6
1732	13	1	1	1	6	6	5	4	5	5	5	5	6	6	6	6	5	2	5	4	3	4	5	5	5	3	3	3	5	5	5	5	4	4	3	4	4	4	5	6	6	5	5	5	5	4.33333	5.16667	4.33333	4
1733	12	1	1	1	5	5	4	5	4	4	4	4	5	4	4	4	4	4	4	5	5	4	5	4	5	5	4	4	4	4	5	5	999	4	4	5	999	1	4	4	4	3	1	3	4	4.33333	1.83333	3.5	6
1734	12	1	1	1	5	6	5	4	5	6	4	4	5	5	4	6	5	5	4	5	4	5	4	5	5	4	5	4	4	5	5	5	4	4	999	5	5	4	4	4	5	5	3	4	6	5.16667	5.16667	4.33333	5
1735	12	1	1	1	5	4	5	4	3	5	5	5	5	4	4	3	5	5	5	5	3	4	4	5	4	2	3	4	3	4	5	5	4	5	4	5	5	3	5	5	4	4	4	3	4	6	4.33333	5.16667	5
1736	13	1	1	1	6	6	5	4	4	5	4	4	5	3	3	6	3	4	4	5	2	4	6	6	6	5	6	5	5	4	5	6	5	5	4	6	5	4	4	6	5	5	5	4	6	5.16667	4.33333	6	6
1737	13	1	1	1	5	5	6	4	3	4	4	4	5	4	5	4	3	3	3	2	2	2	3	3	2	2	2	2	3	3	3	3	2	2	3	3	2	2	2	6	6	4	4	4	4	2.66667	3.5	4.33333	5
1738	12	1	1	1	6	5	5	5	5	5	6	5	4	4	4	3	3	5	5	5	6	5	5	5	5	5	5	4	6	6	5	5	5	5	5	5	5	5	5	5	5	5	5	3	5	2.66667	1.83333	2.66667	5
1739	12	1	1	1	6	6	5	5	6	5	4	3	4	6	6	6	6	5	3	3	5	4	3	1	6	3	5	5	3	4	6	5	4	3	3	5	4	6	5	6	5	6	5	5	4	4.33333	3.5	5.16667	5
1740	12	1	1	1	6	5	5	5	5	6	6	4	5	6	6	1	4	6	6	6	5	4	999	4	5	3	3	5	4	4	4	5	1	2	6	4	3	4	3	5	2	1	6	6	6	6	2.66667	6	6
1741	12	1	1	1	6	6	6	6	6	6	6	6	6	6	6	6	6	6	6	6	6	6	6	6	6	5	6	5	6	6	1	1	1	4	5	5	5	6	6	6	6	6	5	5	5	6	1	6	5
1742	12	1	1	1	6	2	3	6	6	6	6	5	6	2	5	1	5	5	4	5	5	5	6	5	5	6	6	6	6	6	6	6	6	6	4	6	6	6	6	2	6	6	4	6	4	6	6	6	6
1743	12	1	1	1	5	6	5	4	5	5	5	5	4	5	4	999	5	4	5	5	3	4	4	5	4	5	4	5	5	5	5	4	4	4	5	4	4	4	4	4	5	5	5	5	5	5.16667	4.33333	4.33333	6
1744	12	1	1	1	6	5	5	4	5	4	5	5	5	6	5	6	5	5	5	5	5	4	5	5	5	5	5	4	4	4	5	5	5	5	5	5	5	3	4	5	5	5	5	4	6	6	6	6	6
1745	13	1	1	1	5	5	4	5	5	5	5	5	4	5	4	5	5	5	5	5	5	5	5	5	5	4	5	4	5	5	4	5	4	4	4	5	5	5	5	4	5	5	5	4	5	5.16667	5.16667	5.16667	5
1746	13	1	1	1	4	4	5	5	4	4	5	5	5	4	4	3	4	4	3	4	4	5	5	4	5	4	4	4	5	5	4	4	3	4	4	4	4	4	4	4	4	3	3	4	4	4.33333	4.33333	4.33333	4
1747	13	1	1	1	4	2	4	4	1	5	4	3	4	1	6	1	4	5	2	4	5	4	5	1	1	4	5	3	6	5	4	4	4	5	2	3	1	4	5	3	1	1	6	6	2	1.83333	2.66667	1	4
1748	12	1	1	1	5	5	5	6	5	5	5	5	5	6	6	6	6	5	5	6	6	5	6	5	5	5	6	4	6	5	5	4	4	6	4	4	5	5	6	5	4	5	5	4	6	3.5	4.33333	4.33333	5
1749	12	1	1	1	3	5	4	5	4	5	4	4	5	4	4	5	4	4	3	4	3	4	5	5	4	5	4	4	4	5	5	6	4	5	3	5	5	4	4	4	4	4	5	3	6	4.33333	3.5	3.5	2
1750	12	1	1	1	5	6	6	5	6	6	6	6	6	5	5	6	5	4	6	6	5	5	5	5	6	6	5	5	5	6	6	5	5	6	4	5	5	6	6	1	3	4	1	4	1	5.16667	6	5.16667	6
1751	13	1	1	1	6	6	6	6	6	5	5	5	6	5	3	5	1	6	1	4	5	6	6	6	5	4	3	2	6	6	6	6	5	3	1	4	5	5	5	5	4	5	5	6	6	5.16667	5.16667	4.33333	5
1752	13	1	1	1	5	3	4	6	4	4	4	4	4	1	1	1	1	6	4	4	4	4	4	5	6	4	3	1	4	6	4	4	4	4	4	6	5	3	4	2	4	2	4	3	3	5.16667	6	5.16667	6
1753	13	1	1	1	3	2	4	5	6	6	4	4	4	1	4	1	5	5	3	5	4	3	5	4	5	5	3	4	5	1	3	2	2	3	4	1	3	2	3	2	1	4	6	5	5	5.16667	2.66667	1.83333	2
1754	12	1	1	1	6	3	5	5	6	4	6	6	6	4	5	1	6	6	4	4	2	2	4	4	4	4	5	4	5	5	6	4	2	2	5	5	5	3	4	6	6	4	5	5	5	5.16667	4.33333	6	6
1755	12	1	1	1	4	4	3	6	4	4	5	3	2	3	1	3	2	4	1	4	2	4	4	4	1	2	2	1	3	2	4	5	3	4	1	2	3	4	6	1	3	2	3	4	3	3.5	6	3.5	3
1756	13	1	1	1	6	6	4	5	3	5	5	6	6	2	2	5	1	3	6	6	5	5	3	5	6	3	3	3	4	6	5	5	4	4	5	2	5	4	5	1	1	1	2	5	6	5.16667	4.33333	4.33333	5
1757	12	1	1	1	5	4	3	4	6	6	5	3	3	3	1	4	6	5	5	6	4	5	6	4	4	6	6	5	6	6	6	5	5	5	4	4	5	5	5	5	5	5	5	5	5	2.66667	3.5	2.66667	5
1758	12	1	1	1	5	5	4	6	3	5	6	5	5	4	3	3	5	6	4	5	5	5	5	5	6	5	3	5	5	6	5	6	4	4	4	6	6	6	6	1	1	4	4	4	5	5.16667	4.33333	5.16667	4
1759	12	1	1	1	6	5	5	5	6	5	5	6	6	5	5	4	5	6	4	5	5	4	5	5	6	5	5	5	4	5	5	5	6	6	5	6	5	5	6	5	5	5	6	5	6	6	6	6	6
1760	13	1	1	1	4	4	3	5	4	4	6	4	4	3	3	3	3	5	4	4	4	4	4	5	4	3	3	1	3	3	3	4	3	3	4	3	3	6	4	5	3	4	3	3	4	3.5	3.5	3.5	5
1761	13	1	1	1	5	5	4	4	4	6	3	3	4	2	2	4	3	4	4	4	2	3	4	4	4	3	5	2	3	5	3	4	3	3	2	4	5	5	5	3	3	4	4	3	6	5.16667	3.5	3.5	4
1762	12	1	1	1	4	4	5	5	4	4	4	4	5	4	4	4	4	5	4	4	4	4	4	4	4	4	5	5	4	3	4	4	4	4	4	3	3	4	4	4	4	4	4	4	5	3.5	3.5	4.33333	4
1763	12	1	1	1	5	4	4	4	4	4	4	4	4	5	4	3	3	4	4	4	4	4	3	3	5	4	4	3	5	1	3	4	4	5	4	1	4	4	4	3	1	4	6	4	5	3.5	4.33333	4.33333	5
1764	12	1	1	1	5	4	4	4	4	5	5	5	4	6	5	3	4	3	3	4	5	5	6	3	5	5	5	4	5	5	3	5	5	6	5	5	4	5	5	5	2	5	4	4	5	5.16667	5.16667	6	5
1765	12	1	1	1	4	4	4	4	4	4	4	4	4	4	4	4	4	4	4	4	4	4	4	4	4	4	4	4	4	4	4	4	4	4	4	4	4	4	4	4	4	4	4	4	4	3.5	3.5	3.5	5
1766	13	1	1	1	6	4	4	5	6	5	4	5	5	4	4	5	5	6	4	4	5	5	5	4	4	6	5	4	5	5	4	3	4	4	5	5	4	5	5	4	999	5	4	4	6	5.16667	5.16667	5.16667	6
1767	13	1	1	1	6	4	4	5	5	4	4	5	5	3	3	3	4	4	4	5	5	4	6	5	5	5	6	6	6	5	5	6	4	5	5	5	5	6	5	4	3	5	5	5	6	5.16667	5.16667	4.33333	6
1768	13	1	1	1	6	6	5	6	5	6	6	6	6	6	5	6	6	6	5	6	6	6	5	5	6	6	5	5	6	6	5	6	6	6	6	5	6	6	6	6	5	6	5	2	6	6	5.16667	6	5
1769	13	1	1	1	6	6	6	6	6	5	6	6	6	5	6	6	6	6	6	6	6	6	6	6	6	6	6	4	6	6	5	6	6	6	6	6	6	6	6	6	6	6	5	4	6	5.16667	6	6	6
1770	13	1	1	1	6	4	5	5	5	4	6	5	5	5	5	4	4	3	5	5	4	4	5	5	5	5	4	4	4	5	6	4	5	4	6	4	5	5	5	6	999	6	5	5	5	5.16667	6	6	6
1771	13	1	1	1	5	5	3	5	5	5	5	4	4	3	4	4	4	4	4	4	3	4	4	3	4	4	4	4	4	4	4	5	4	3	3	4	5	5	4	6	4	4	4	3	6	3.5	1.83333	1.83333	5
1772	12	1	1	1	6	4	6	5	6	6	6	5	5	4	5	6	6	4	4	6	6	999	5	3	6	5	5	5	4	4	3	6	5	5	5	4	6	6	6	6	6	6	5	4	5	6	6	6	6
1773	12	1	1	1	6	6	5	5	6	6	5	6	6	6	6	999	5	999	6	6	5	6	6	5	5	6	6	5	6	5	6	6	5	5	3	6	5	6	5	6	6	5	6	6	5	6	5.16667	6	6
1774	12	1	1	1	6	6	6	5	6	5	5	5	5	5	5	6	5	5	5	5	6	5	5	5	5	6	6	5	5	5	5	5	5	5	4	5	6	6	5	5	4	5	5	5	6	5.16667	5.16667	6	6
1775	12	1	1	1	4	5	6	4	3	5	2	3	4	5	4	5	3	3	4	3	6	4	5	4	4	5	4	5	4	6	4	4	5	5	2	4	5	6	4	4	3	4	6	5	4	2.66667	2.66667	4.33333	5
1776	15	1	1	1	5	4	5	5	5	4	4	5	4	5	5	5	4	999	3	5	5	4	5	3	4	4	3	2	4	4	6	4	4	5	3	5	5	6	6	4	5	5	4	5	3	999	999	999	6
1777	13	1	1	1	6	4	3	3	4	3	4	4	4	5	4	999	3	3	3	4	4	3	4	4	4	4	3	4	4	4	4	4	3	4	3	4	3	4	4	4	3	4	3	4	4	4.33333	4.33333	5.16667	6
1778	12	1	1	1	4	4	5	3	3	6	3	3	5	4	4	3	3	4	4	3	4	3	4	3	2	2	4	999	3	3	4	5	3	2	3	3	5	5	6	4	3	3	3	4	4	4.33333	5.16667	3.5	1
1779	12	1	1	1	5	5	4	5	4	4	5	6	4	4	3	6	4	5	4	5	4	5	4	4	5	6	5	5	4	5	4	5	4	4	5	4	4	5	5	6	4	4	5	4	5	3.5	3.5	3.5	6
1780	13	1	1	1	5	5	6	5	4	5	5	4	6	5	5	5	4	4	3	3	4	4	5	4	5	4	4	3	5	5	4	4	5	5	4	6	5	4	5	5	4	5	4	5	6	3.5	3.5	3.5	5
1781	12	1	1	1	6	5	5	4	5	5	5	5	5	6	4	5	4	5	4	4	4	5	4	5	5	5	6	4	5	6	5	5	4	5	4	5	5	6	6	4	4	5	6	6	6	6	5.16667	6	5
1782	12	1	1	1	6	6	3	5	4	5	5	3	3	1	1	1	5	5	3	3	5	5	6	1	4	2	5	3	3	4	2	6	2	2	1	3	5	6	5	1	1	1	4	4	4	1.83333	1	3.5	6
1783	13	1	1	1	5	3	3	5	4	5	6	5	6	4	5	5	4	6	3	2	3	4	5	5	6	4	4	3	5	4	5	4	6	5	5	5	4	3	4	6	6	5	3	2	4	4.33333	5.16667	6	5
1784	12	1	1	1	6	5	5	3	6	6	4	4	4	4	4	6	3	1	4	4	5	6	6	4	3	3	3	4	6	3	6	6	5	5	4	999	2	5	5	4	3	5	6	5	6	5.16667	5.16667	4.33333	6
1785	13	1	1	1	6	5	6	5	4	5	5	5	5	4	4	5	5	5	4	5	5	5	6	5	5	6	6	5	5	5	5	6	5	5	4	4	5	5	6	5	5	5	5	5	6	5.16667	4.33333	4.33333	5
1786	999	1	1	1	4	4	4	4	4	4	5	4	4	5	4	5	4	4	4	4	4	4	4	4	4	4	4	4	4	4	4	4	4	4	4	4	4	4	4	4	4	5	4	5	5	4.33333	4.33333	3.5	4
1787	12	1	1	1	6	6	5	5	5	6	6	6	6	6	6	4	4	4	5	3	5	5	5	4	4	5	5	5	5	5	5	5	5	5	4	4	4	5	5	1	1	5	5	5	5	6	6	6	6
1788	13	1	1	1	4	3	5	4	6	5	4	5	5	2	4	1	3	4	3	5	2	4	5	3	4	2	3	3	2	3	6	4	3	1	3	2	1	1	3	4	3	3	2	2	4	2.66667	1.83333	4.33333	4
1789	13	1	1	1	6	6	6	6	5	6	5	5	6	6	5	6	5	6	5	4	5	5	6	5	4	6	5	4	5	5	5	6	4	5	4	6	5	6	6	6	4	4	4	4	6	5.16667	5.16667	6	6
1790	14	1	1	1	6	5	5	6	6	5	5	5	6	4	4	4	4	6	6	6	5	4	6	5	5	6	6	6	5	5	5	6	5	4	4	6	6	6	6	6	6	6	6	5	6	5.16667	6	6	6
1791	13	1	1	1	999	6	5	5	6	6	5	6	6	5	6	5	5	5	5	5	4	4	5	5	4	6	5	4	5	4	5	6	5	4	4	5	5	4	6	6	5	5	4	6	6	5.16667	5.16667	5.16667	6
1792	13	1	1	1	5	4	5	5	6	5	5	6	6	6	6	6	3	5	5	5	6	5	6	5	5	6	6	6	6	6	6	5	5	5	6	6	5	6	5	5	5	6	6	6	5	5.16667	4.33333	4.33333	2
1793	12	1	1	1	4	5	4	4	6	3	4	4	5	4	4	5	3	5	4	4	4	6	6	4	4	4	4	4	3	4	3	5	3	4	3	4	3	5	4	5	4	4	4	3	4	2.66667	2.66667	2.66667	5
1794	12	1	1	1	5	5	5	6	6	5	5	5	5	5	5	5	5	5	5	5	6	6	6	5	5	5	5	6	6	6	5	6	5	5	5	999	6	6	6	5	5	5	5	6	6	5.16667	5.16667	6	6
1795	14	1	1	1	6	5	5	5	5	5	5	5	5	5	5	4	4	4	5	5	4	4	5	5	4	4	3	3	5	4	4	3	5	5	5	4	4	5	5	5	5	5	4	4	5	5.16667	5.16667	5.16667	6
1796	14	1	1	1	2	2	3	5	5	5	5	5	4	4	4	3	4	4	5	5	5	5	5	4	4	4	1	4	4	5	5	6	4	4	4	4	4	5	5	3	4	4	5	4	3	1.83333	1	2.66667	3
1797	13	1	1	1	5	6	5	5	5	5	5	5	5	5	5	6	5	5	5	5	5	5	5	5	4	4	4	3	4	4	5	5	5	4	5	4	4	4	4	5	5	4	4	5	6	5.16667	4.33333	2.66667	6
1798	12	1	1	1	3	2	2	4	4	5	2	5	5	3	2	2	4	4	3	4	4	4	5	5	4	2	5	2	5	3	4	3	4	3	4	3	3	3	3	1	1	4	3	3	5	4.33333	4.33333	4.33333	4
1799	13	1	1	1	5	4	4	3	4	4	5	4	5	4	5	4	5	3	4	5	4	4	5	4	5	4	5	4	5	4	3	4	4	3	4	4	4	4	4	5	3	5	4	5	4	3.5	3.5	3.5	6
1800	13	1	1	1	3	2	3	5	5	2	4	4	4	1	4	1	5	5	6	4	4	4	4	5	5	3	4	3	4	4	4	4	5	5	4	4	5	3	4	1	1	4	5	5	4	5.16667	5.16667	4.33333	2
1801	14	1	1	1	3	3	6	3	3	3	4	4	4	4	3	3	3	4	3	4	3	4	4	3	3	4	4	4	4	4	3	4	3	3	3	3	3	4	3	3	4	4	3	4	3	1.83333	1.83333	1.83333	3
1802	13	1	1	1	3	2	6	6	3	3	6	6	5	2	6	5	2	4	3	2	4	3	4	3	4	3	4	4	4	6	4	4	3	4	999	2	4	5	3	4	5	3	3	999	2	1.83333	3.5	3.5	4
1803	13	1	1	1	4	5	4	6	5	6	6	5	5	5	5	5	6	5	5	5	5	5	5	6	5	5	4	5	5	5	5	5	4	5	4	5	5	5	5	5	6	6	5	6	4	6	5.16667	5.16667	5
1804	13	1	1	1	6	1	6	2	3	4	5	6	5	4	3	1	6	3	2	999	4	5	3	4	1	3	4	1	5	4	1	3	4	2	1	4	4	6	6	4	3	2	1	1	1	3.5	3.5	3.5	3
1805	13	1	1	1	4	4	4	4	5	5	5	5	5	5	5	5	5	4	5	4	3	4	5	5	6	5	999	3	5	4	6	6	5	5	5	5	6	6	6	5	5	5	6	4	5	5.16667	4.33333	2.66667	5
1806	13	1	1	1	4	4	3	4	3	3	4	3	4	3	3	2	4	5	3	4	3	3	4	4	3	3	3	3	4	3	5	4	4	3	3	4	3	2	4	4	5	4	3	2	4	3.5	3.5	4.33333	5
1807	14	1	1	1	5	4	4	5	6	5	6	4	5	4	2	4	3	3	3	4	3	4	5	4	5	5	5	4	6	4	3	5	4	5	4	4	4	3	4	4	3	4	4	6	5	4.33333	4.33333	3.5	6
1808	12	1	1	1	5	5	5	5	6	6	5	5	5	4	4	6	4	4	4	4	5	5	5	5	4	4	5	6	6	6	3	5	3	4	4	4	4	5	5	5	5	5	5	6	6	6	6	6	6
1809	12	1	1	1	6	6	6	6	5	5	5	5	5	5	4	5	4	4	5	4	4	4	4	4	4	4	5	5	5	5	4	4	4	4	4	4	4	4	4	4	4	4	4	5	4	3.5	3.5	3.5	4
1810	13	1	1	1	5	4	5	3	5	5	4	3	4	3	4	5	4	3	3	3	4	5	4	3	4	5	4	3	4	5	5	5	3	4	4	5	4	4	4	5	5	5	5	4	5	4.33333	5.16667	3.5	3
1811	13	1	1	1	6	6	6	5	5	5	5	5	5	6	6	6	5	6	5	5	5	6	4	5	5	5	6	6	6	6	6	6	5	5	5	6	6	6	6	5	5	4	5	5	5	6	6	6	6
1812	13	1	1	1	5	6	4	999	6	5	6	5	6	5	5	6	5	2	3	4	4	2	5	5	5	2	6	5	4	3	4	999	3	2	5	3	3	1	2	6	6	5	4	3	6	4.33333	4.33333	2.66667	6
1813	12	1	1	1	6	5	5	4	5	5	4	4	6	5	6	6	4	5	4	4	4	3	5	4	4	6	6	4	5	6	5	4	3	5	4	2	3	4	5	6	5	4	4	3	6	4.33333	5.16667	4.33333	6
1814	12	1	1	1	4	3	4	3	3	3	2	3	3	4	4	4	5	5	4	3	3	3	6	4	2	999	4	4	4	4	5	6	5	3	2	2	4	6	3	4	4	4	4	4	6	1	3.5	3.5	4
1815	13	1	1	1	6	6	6	6	6	6	6	6	6	6	6	6	6	5	6	6	5	6	5	6	5	4	6	5	6	5	6	5	4	5	6	5	4	6	5	4	6	5	4	5	6	3.5	3.5	2.66667	5
1816	12	1	1	1	6	4	4	5	4	6	4	5	4	3	4	4	6	2	4	4	3	4	4	2	4	5	4	4	4	3	3	4	2	6	1	4	4	4	4	5	4	4	6	4	4	6	5.16667	5.16667	4
1817	12	1	1	1	6	5	5	4	5	4	5	5	5	5	3	6	2	6	5	5	4	3	6	3	4	4	5	4	3	5	3	2	3	4	2	1	4	5	5	1	1	5	6	6	6	3.5	5.16667	4.33333	6
1818	12	1	1	1	4	999	5	4	4	4	4	5	5	5	4	4	3	4	4	4	3	4	4	4	999	3	4	3	4	4	4	3	4	4	4	4	4	4	4	4	4	3	4	3	4	3.5	2.66667	2.66667	3
1819	12	1	1	1	5	4	4	5	6	6	5	4	5	3	3	3	5	5	4	4	4	4	4	4	5	4	5	5	6	6	4	4	5	5	4	5	5	5	6	5	4	4	6	6	6	6	6	6	6
1820	12	1	1	1	5	5	5	5	6	6	5	4	5	5	5	4	4	4	4	5	5	4	4	5	5	5	4	4	4	5	5	4	5	5	5	5	5	4	5	5	4	5	5	5	6	5.16667	5.16667	4.33333	5
1821	12	1	1	1	6	4	4	5	6	6	4	5	4	3	4	3	5	5	5	4	5	4	5	3	3	6	4	3	4	4	5	6	6	5	3	5	5	6	6	5	5	5	4	6	6	4.33333	4.33333	5.16667	6
1822	12	1	1	1	5	6	5	4	4	5	5	6	6	5	4	4	3	3	3	5	3	5	5	5	5	3	3	3	4	4	4	4	3	3	4	4	4	3	4	4	5	5	3	3	5	3.5	5.16667	3.5	6
1823	12	1	1	1	6	3	4	4	2	3	5	5	4	3	4	1	4	2	4	4	1	3	6	3	5	4	6	1	4	4	4	4	3	4	3	4	3	4	5	1	1	6	1	2	5	5.16667	3.5	4.33333	6
1824	12	1	1	1	5	4	5	5	4	5	5	4	5	5	5	5	5	4	4	4	4	4	4	5	5	4	5	3	4	4	4	4	5	5	5	5	5	5	5	5	5	5	4	4	5	5.16667	5.16667	5.16667	6
1825	12	1	1	1	6	5	4	4	4	4	4	3	4	4	4	4	3	3	3	4	4	3	4	4	4	4	4	4	3	4	4	4	3	3	3	4	4	4	6	4	4	6	5	4	4	3.5	6	5.16667	6
1826	12	1	1	1	4	5	5	4	6	4	4	4	4	5	4	5	4	5	3	4	4	4	6	5	4	1	3	3	4	4	3	4	5	3	3	3	4	4	4	4	3	4	4	3	6	3.5	3.5	3.5	6
1827	13	1	1	1	1	2	2	4	4	6	4	4	3	3	1	4	1	6	5	6	4	6	6	5	4	6	6	5	6	4	4	5	4	4	1	4	5	5	5	4	3	5	999	1	6	6	4.33333	4.33333	6
1828	12	1	1	1	5	5	4	5	5	4	4	5	4	3	3	3	4	4	4	5	4	4	5	5	6	4	3	2	5	4	3	3	6	4	4	5	3	4	4	5	4	5	6	6	2	5.16667	3.5	3.5	4
1829	12	1	1	1	6	1	3	6	5	4	6	1	5	6	5	1	4	1	6	4	5	2	3	1	6	6	6	6	6	6	6	4	3	4	4	5	5	5	5	1	1	1	1	1	1	3.5	3.5	3.5	4
1830	12	1	1	1	6	4	5	5	4	4	5	4	5	4	5	5	5	5	5	5	5	5	5	5	5	5	6	4	5	5	4	4	5	5	6	5	5	4	5	5	5	5	5	4	5	5.16667	5.16667	5.16667	6
1831	12	1	1	1	6	5	6	5	4	5	6	4	6	5	4	3	3	4	3	2	4	4	3	2	6	4	3	2	3	6	5	5	4	3	6	6	6	5	6	6	6	6	6	6	6	5.16667	6	6	5
1832	12	1	1	1	5	5	4	4	5	5	5	5	5	5	5	4	4	4	4	4	4	5	5	4	5	4	5	5	4	5	4	4	4	4	5	5	5	4	4	5	4	4	4	4	5	4.33333	4.33333	4.33333	6
1833	12	1	1	1	4	3	4	4	6	4	6	4	4	3	3	4	4	4	3	4	3	4	3	4	3	4	4	4	3	4	4	4	4	3	3	2	3	3	3	4	4	4	3	4	5	3.5	5.16667	2.66667	3
1834	12	1	1	1	5	5	4	5	5	5	5	5	4	5	4	5	4	5	5	5	4	5	5	5	5	4	5	4	4	4	5	4	4	4	3	4	4	5	4	4	4	5	5	4	6	3.5	4.33333	2.66667	6
1835	12	1	1	1	4	4	5	5	4	1	5	4	5	5	5	1	3	4	4	3	3	4	5	5	4	4	4	2	4	4	5	5	5	4	4	5	5	5	5	4	3	3	3	4	5	3.5	3.5	3.5	5
1836	999	1	1	1	4	4	4	4	4	4	5	5	5	4	4	3	3	3	3	3	4	4	3	3	4	3	5	3	5	4	3	4	3	3	4	4	3	4	4	4	3	4	4	3	6	999	999	999	6
1837	12	1	1	1	5	5	4	5	4	5	4	4	4	5	5	4	5	4	4	5	4	5	5	5	4	4	6	4	4	4	5	4	4	3	4	4	4	5	4	4	4	5	4	3	5	5.16667	4.33333	4.33333	5
1838	12	1	1	1	4	5	6	4	3	4	4	5	6	4	4	4	4	4	4	5	5	4	4	4	3	5	4	4	5	4	4	4	4	4	5	4	4	5	5	5	5	5	4	5	5	5.16667	5.16667	6	5
1839	12	1	1	1	6	5	6	5	6	5	6	5	6	6	6	4	6	4	6	6	5	6	6	5	5	4	6	4	6	4	6	6	5	999	999	6	999	4	5	5	5	5	4	2	4	3.5	3.5	6	5
1840	12	1	1	1	6	6	6	6	6	6	6	6	6	6	6	6	6	6	6	6	6	6	6	6	6	6	6	6	6	6	6	6	6	6	6	6	6	6	6	6	6	6	6	6	6	6	6	5.16667	6
1841	12	1	1	1	3	3	5	6	4	2	5	4	4	3	3	4	5	5	4	4	3	4	4	4	5	4	4	4	4	3	3	4	4	4	3	5	2	4	4	4	4	3	4	3	3	5.16667	5.16667	4.33333	4
1842	12	1	1	1	4	4	5	5	2	5	6	5	6	3	4	5	5	4	6	6	5	4	6	5	4	4	3	3	5	6	5	6	4	5	6	4	5	6	5	5	6	4	5	2	6	4.33333	4.33333	3.5	6
1843	12	1	1	1	6	5	4	5	5	6	3	4	2	6	6	6	5	3	1	2	4	3	6	2	3	4	6	5	4	6	6	4	5	5	4	6	5	6	6	4	2	5	5	6	4	2.66667	1.83333	3.5	6
1844	12	1	1	1	6	5	5	5	4	5	5	5	5	5	5	5	5	999	5	4	5	4	4	4	4	5	5	4	4	4	5	5	5	5	5	5	5	5	5	5	5	5	5	5	4	4.33333	4.33333	4.33333	5
1845	12	1	1	1	5	4	3	4	5	4	4	5	5	4	5	4	5	3	4	3	4	3	5	5	5	4	3	2	5	5	4	5	5	3	4	4	3	2	5	5	5	4	5	5	4	4.33333	1.83333	1.83333	4
1846	15	1	1	1	4	4	3	5	5	5	4	3	4	4	3	3	4	4	4	3	3	4	4	3	3	4	5	3	4	4	999	4	4	4	3	3	4	4	4	4	4	4	3	3	3	2.66667	3.5	4.33333	4
1847	13	1	1	1	6	5	5	5	5	4	4	4	4	3	4	4	4	3	4	3	4	5	4	4	4	4	4	5	4	4	4	4	4	4	5	4	4	2	4	4	4	4	3	4	3	4.33333	5.16667	5.16667	5
1848	13	1	1	1	4	4	3	3	4	5	3	3	4	3	4	6	4	4	5	4	4	5	5	4	4	4	6	4	5	4	4	3	4	3	2	4	3	3	999	4	3	3	4	3	5	4.33333	5.16667	5.16667	6
1849	13	1	1	1	6	6	5	6	5	6	5	5	5	4	4	5	5	5	5	4	5	5	5	5	5	4	4	2	2	4	5	5	2	3	3	3	4	5	5	5	5	5	4	3	5	6	5.16667	6	5
1850	13	1	1	1	6	5	5	5	6	6	4	6	6	5	5	6	4	3	5	4	5	4	3	4	3	5	4	3	5	6	4	5	5	4	4	5	4	4	6	5	4	5	5	6	6	6	5.16667	6	6
1851	13	1	1	1	4	4	4	4	4	4	4	4	4	4	3	3	4	4	4	4	4	4	3	3	3	4	3	3	4	4	4	4	4	4	3	4	4	3	4	4	4	4	4	4	4	3.5	3.5	3.5	4
1852	12	1	1	1	6	6	5	3	4	4	5	3	4	4	3	4	3	4	3	3	3	3	3	4	3	3	4	3	3	4	3	3	4	3	3	4	4	3	3	3	3	3	3	3	3	3.5	3.5	3.5	6
1853	12	1	1	1	3	3	3	3	3	3	3	3	4	3	4	4	4	3	2	3	2	3	3	2	2	3	4	3	3	4	3	3	3	2	2	3	2	2	3	2	2	3	2	3	3	3.5	3.5	3.5	4
1854	12	1	1	1	6	5	6	6	6	5	5	6	5	5	5	5	6	5	5	6	6	5	5	5	5	6	6	6	6	6	5	5	6	5	6	6	6	5	5	5	5	5	4	6	6	3.5	5.16667	4.33333	6
1855	12	1	1	1	5	5	4	5	5	5	5	5	5	4	5	5	4	5	4	5	5	4	6	5	4	3	5	4	4	4	4	4	4	4	3	4	4	3	4	4	6	4	4	4	4	4.33333	4.33333	4.33333	6
1856	12	1	1	1	5	5	4	4	5	5	5	5	5	4	5	5	5	5	5	5	5	5	5	5	5	5	5	5	5	5	5	5	5	4	4	5	5	5	5	5	5	5	5	4	5	4.33333	4.33333	4.33333	6
1857	12	1	1	1	3	5	4	5	3	4	2	3	4	3	5	4	1	3	6	5	5	5	5	5	5	4	3	3	3	3	4	4	3	3	3	3	3	4	3	3	3	4	4	3	3	3.5	3.5	6	4
1858	12	1	1	1	4	1	2	4	4	5	6	5	5	2	4	2	4	5	4	4	5	3	6	3	5	5	4	3	5	2	4	4	3	2	4	3	4	4	5	2	3	3	2	4	1	999	999	999	4
1859	12	1	1	1	6	6	4	6	6	5	6	6	5	5	2	6	6	6	6	6	5	6	6	4	6	6	5	4	5	6	6	5	5	6	4	6	5	1	5	6	1	6	6	6	6	4.33333	6	6	6
1860	12	1	1	1	2	4	5	5	4	4	5	4	4	4	5	5	4	5	4	4	5	4	4	4	4	3	3	2	4	5	4	5	4	3	6	5	4	4	5	4	6	5	5	4	5	5.16667	4.33333	5.16667	4
1861	12	1	1	1	4	4	4	3	3	3	5	3	5	4	4	3	2	3	3	3	4	3	4	3	4	3	4	3	4	5	5	4	5	5	4	4	4	4	5	5	3	3	3	3	4	3.5	6	4.33333	4
1862	12	1	1	1	6	4	5	5	6	6	4	5	4	4	5	1	1	6	6	6	6	6	5	5	4	4	4	4	5	4	5	4	4	3	4	3	3	4	5	5	2	1	1	5	5	6	4.33333	5.16667	5
1863	14	1	1	1	5	5	5	5	5	5	5	5	5	5	5	5	5	5	4	5	5	5	5	4	5	5	4	4	5	5	5	5	4	5	4	4	4	4	5	5	5	5	4	4	5	5.16667	5.16667	5.16667	5
1864	12	1	1	1	4	4	4	2	5	4	4	5	4	6	4	4	4	4	5	4	6	5	5	5	5	5	6	4	5	5	4	2	4	999	2	2	2	2	2	4	4	4	2	2	2	6	1	1	4
1865	12	1	1	1	6	5	6	6	6	6	5	5	5	6	5	5	5	5	4	4	5	5	5	4	4	5	5	4	4	4	4	5	5	5	4	5	5	5	5	6	5	5	5	5	6	6	6	6	6
1866	14	1	1	1	5	5	5	4	6	5	6	4	6	5	6	5	5	4	5	5	5	4	5	5	5	4	5	4	4	4	4	4	4	4	4	4	4	4	5	5	4	4	5	5	5	3.5	3.5	3.5	5
1867	14	1	1	1	4	5	4	4	3	2	4	4	4	999	4	4	4	4	5	4	4	4	5	5	5	3	3	3	4	3	3	3	3	2	1	1	3	1	3	3	3	4	5	4	5	1	1	1	4
1868	13	1	1	1	4	4	3	3	4	5	2	6	5	6	1	3	1	4	5	3	3	2	5	3	5	6	5	2	3	3	5	6	3	6	4	1	2	3	4	3	3	4	5	5	4	4.33333	2.66667	4.33333	4
1869	13	1	1	1	6	5	5	5	5	5	6	6	6	5	5	5	5	5	5	5	5	5	6	5	5	5	5	5	5	5	5	4	4	5	5	5	5	5	5	5	5	5	5	5	5	5.16667	5.16667	5.16667	4
1870	13	1	1	1	6	5	5	5	6	6	6	5	6	6	5	6	6	5	5	4	5	5	5	5	6	6	5	5	4	4	5	5	4	3	4	5	5	5	5	5	5	5	6	5	5	6	6	6	5
1871	13	1	1	1	6	5	5	5	4	5	5	5	6	5	6	5	6	6	5	5	4	5	6	5	5	5	5	5	5	4	5	6	4	5	4	5	5	4	5	5	5	5	5	6	6	5.16667	5.16667	6	5
1872	13	1	1	1	6	2	4	3	2	5	1	1	3	1	1	2	2	1	2	1	4	1	6	3	1	4	3	1	2	6	5	6	1	1	1	1	2	3	5	3	1	4	3	4	4	4.33333	6	2.66667	2
1873	13	1	1	1	6	5	4	6	4	5	6	6	5	5	5	4	5	5	5	5	5	5	5	5	5	5	5	4	6	6	5	5	4	5	5	6	5	5	6	5	5	5	5	5	6	5.16667	5.16667	5.16667	6
1874	13	1	1	1	5	5	5	4	4	5	5	5	4	4	4	3	3	5	5	5	5	5	5	5	5	5	5	5	5	5	4	4	4	4	4	4	4	4	4	4	4	4	4	4	4	3.5	4.33333	3.5	4
1875	12	1	1	1	5	4	4	4	4	4	4	4	4	3	3	3	3	3	3	3	999	3	3	3	3	4	4	4	4	4	4	4	4	4	3	3	3	3	3	3	3	3	3	3	3	3.5	3.5	3.5	6
1876	12	1	1	1	4	5	4	6	6	1	5	5	4	5	5	4	1	3	5	6	6	6	6	5	6	3	4	6	6	6	3	6	3	6	3	1	6	6	6	3	1	6	6	6	6	1	3.5	3.5	1
1877	12	1	1	1	4	4	4	3	4	6	3	2	3	4	3	4	3	2	2	3	4	2	1	3	3	2	2	2	3	2	3	6	2	3	1	2	4	4	3	3	3	2	4	2	4	3.5	2.66667	4.33333	4
1878	12	1	1	1	4	3	4	4	3	3	4	5	4	5	4	999	3	4	4	3	5	4	6	4	5	5	5	4	3	3	4	3	3	2	5	3	2	4	5	3	2	5	5	5	4	1.83333	2.66667	1.83333	4
1879	12	1	1	1	6	6	5	5	4	6	6	999	5	6	6	6	5	4	4	4	5	6	5	5	3	4	4	5	4	4	4	5	3	4	5	4	4	5	5	6	5	5	5	5	6	5.16667	4.33333	5.16667	6
1880	12	1	1	1	6	6	6	6	5	6	6	6	6	6	6	6	6	6	6	6	5	5	6	5	5	6	5	5	6	5	5	5	6	5	6	5	5	5	6	5	5	6	4	5	6	5.16667	5.16667	5.16667	6
1881	12	1	1	1	6	6	5	5	6	6	6	6	5	5	4	5	5	5	6	6	5	5	5	6	5	4	5	5	5	5	5	6	6	4	3	5	5	5	5	5	5	5	6	6	6	5.16667	6	6	6
1882	12	1	1	1	5	4	5	4	4	4	5	5	4	4	4	5	4	4	4	4	4	4	4	5	6	5	6	5	4	5	6	5	5	4	4	4	4	4	4	5	4	4	4	6	5	5.16667	5.16667	6	6
1883	13	1	1	1	6	6	5	6	5	4	5	5	5	5	4	6	6	5	4	6	999	6	6	5	6	6	6	6	5	4	4	5	4	4	3	5	4	2	4	3	2	4	6	6	5	4.33333	2.66667	4.33333	6
1884	12	1	1	1	6	5	5	4	5	3	5	5	5	4	4	5	2	1	1	2	4	3	5	4	5	5	5	4	4	4	5	5	4	4	1	4	5	6	5	4	3	5	4	5	5	4.33333	5.16667	4.33333	6
1885	12	1	1	1	5	5	4	4	4	5	5	5	5	5	5	5	5	5	5	5	5	5	4	5	5	5	4	4	4	4	5	5	5	5	5	5	5	5	5	5	5	5	4	4	5	4.33333	4.33333	4.33333	5
1886	12	1	1	1	6	6	5	4	5	5	5	4	5	4	4	4	5	4	3	3	4	3	5	4	4	4	4	4	3	4	5	5	4	3	4	3	3	3	5	4	4	5	4	4	5	4.33333	5.16667	6	5
1887	13	1	1	1	3	1	1	6	4	4	999	5	4	2	2	1	5	2	3	6	6	6	6	6	1	6	6	6	6	6	6	6	6	6	6	6	6	6	6	1	1	6	1	1	1	4.33333	3.5	3.5	6
1888	13	1	1	1	4	4	4	5	5	5	4	4	4	4	4	3	999	4	5	4	1	4	4	4	4	4	4	4	4	4	4	4	4	4	4	4	4	3	4	2	2	4	3	4	4	3.5	3.5	3.5	5
1889	12	1	1	1	6	5	5	5	5	6	5	5	5	4	5	6	4	5	3	5	5	4	5	3	5	5	5	5	6	4	4	6	5	3	4	5	5	6	6	5	5	6	5	6	6	5.16667	4.33333	5.16667	5
1890	12	1	1	1	5	6	4	5	5	5	5	5	6	5	5	4	4	5	5	5	4	5	5	5	5	4	5	5	4	5	5	5	5	4	5	5	5	4	5	5	5	5	5	4	6	5.16667	4.33333	3.5	6
1891	12	1	1	1	5	4	3	5	5	5	4	3	2	5	5	4	5	3	2	2	4	5	6	5	4	5	6	3	5	4	5	6	3	4	3	2	5	5	6	3	2	5	6	6	6	5.16667	2.66667	1.83333	5
1892	12	1	1	1	5	4	5	6	6	6	5	4	4	4	4	1	4	2	3	5	6	5	5	4	5	3	4	4	4	4	4	4	3	3	5	6	6	6	6	5	4	6	5	5	6	6	6	6	4
1893	12	1	1	1	5	5	4	5	5	5	5	5	5	5	5	5	5	5	5	5	5	5	5	5	4	5	5	5	5	5	5	5	5	5	5	5	5	5	5	5	5	5	5	5	5	4.33333	4.33333	4.33333	4
1894	12	1	1	1	5	6	4	5	3	5	6	5	5	5	5	3	4	5	4	3	5	6	5	4	4	5	6	4	5	4	4	5	4	4	5	5	5	5	5	4	5	4	4	2	5	4.33333	5.16667	4.33333	5
1895	12	1	1	1	6	6	5	5	5	6	5	5	5	6	6	6	5	5	5	5	4	5	5	5	5	5	5	4	5	6	4	4	4	5	5	5	5	4	5	3	3	5	5	3	6	5.16667	5.16667	5.16667	6
1896	12	1	1	1	5	5	5	4	4	5	4	5	5	5	4	5	4	4	3	3	4	3	4	4	3	3	5	3	3	4	5	5	6	5	4	5	4	3	3	4	4	4	5	3	4	5.16667	4.33333	3.5	4
1897	12	1	1	1	6	5	4	6	6	6	5	5	5	5	4	6	999	3	4	4	5	5	5	5	5	4	5	5	5	5	5	5	5	5	4	4	4	6	6	6	6	5	5	5	6	5.16667	5.16667	5.16667	6
1898	12	1	1	1	5	4	4	6	5	5	5	5	5	6	5	5	4	3	5	5	6	5	5	5	5	5	5	5	6	5	5	5	4	5	5	5	5	5	5	4	4	6	4	6	6	4.33333	5.16667	5.16667	6
1899	12	1	1	1	4	4	3	4	5	4	3	4	4	4	3	4	4	4	4	4	4	4	3	3	3	2	3	5	4	4	3	4	3	3	4	4	4	6	4	3	4	6	4	4	3	2.66667	4.33333	4.33333	6
1900	12	1	1	1	5	5	4	4	6	6	5	4	5	3	3	4	3	4	3	3	4	4	4	4	4	3	4	3	4	4	4	4	4	3	3	4	4	4	4	4	3	4	4	4	5	3.5	3.5	3.5	6
1901	12	1	1	1	5	4	5	5	5	5	5	4	6	5	4	6	3	4	5	5	4	4	5	2	5	4	4	5	4	4	4	3	4	4	5	3	4	4	5	5	5	5	5	4	5	5.16667	6	6	5
1902	12	1	1	1	5	5	6	6	5	6	5	5	5	5	5	5	5	6	5	5	4	4	5	5	5	4	4	3	3	3	3	4	4	3	2	5	4	5	6	5	6	4	5	6	5	5.16667	6	6	5
1903	12	1	1	1	6	5	6	6	5	4	6	5	5	3	4	4	5	4	4	4	5	4	5	4	5	4	4	5	5	5	4	5	5	6	6	6	6	3	3	5	6	6	5	5	5	5.16667	5.16667	5.16667	6
1904	12	1	1	1	6	5	4	3	2	1	2	3	4	5	6	5	4	3	2	1	2	3	4	5	6	5	4	3	2	1	6	5	4	3	3	4	5	6	6	5	4	3	2	1	2	5.16667	5.16667	4.33333	6
1905	13	1	1	1	4	4	4	4	4	4	4	4	5	4	4	4	3	3	3	4	4	4	4	4	5	4	4	4	4	4	4	3	3	3	4	3	3	2	3	4	4	4	4	4	4	4.33333	5.16667	5.16667	5
1906	13	1	1	1	5	4	4	2	5	5	5	4	5	3	3	4	5	5	5	4	4	4	4	3	4	5	4	3	5	5	4	5	5	4	6	6	6	6	5	5	5	4	4	4	5	5.16667	4.33333	6	6
1907	13	1	1	1	5	4	5	5	4	5	6	4	5	5	5	3	4	4	5	4	4	4	3	3	4	4	4	2	4	4	4	4	4	4	5	3	4	3	4	4	3	4	4	4	5	4.33333	5.16667	4.33333	5
1908	12	1	1	1	4	3	2	4	4	4	4	4	4	5	4	1	3	4	1	4	4	4	5	6	4	2	5	1	4	6	4	4	2	4	5	5	3	5	5	2	2	3	4	2	2	3.5	1	4.33333	5
1909	12	1	1	1	6	6	5	4	5	5	6	6	5	5	5	3	5	6	5	5	5	4	4	3	5	6	5	5	4	6	3	3	5	6	6	6	6	5	6	5	5	6	5	4	6	5.16667	6	6	6
1910	13	1	1	1	4	5	5	4	4	5	4	4	4	4	4	5	4	4	4	4	4	4	4	4	4	4	3	3	3	3	3	3	3	3	3	3	3	3	3	3	4	3	4	4	4	3.5	3.5	3.5	5
1911	12	1	1	1	5	5	5	5	5	5	4	5	999	5	5	5	5	5	5	5	5	5	5	5	5	5	5	5	5	5	5	3	5	5	5	5	5	5	5	5	5	5	5	5	5	5.16667	5.16667	5.16667	5
1912	12	1	1	1	3	3	3	4	4	4	4	4	4	3	6	6	6	6	4	4	4	3	4	3	2	3	4	5	4	3	4	4	4	4	3	3	3	3	4	3	4	3	4	3	4	3.5	3.5	3.5	4
1913	12	1	1	1	6	5	5	5	5	5	4	4	5	4	4	5	5	5	5	4	4	4	4	5	4	4	5	3	3	4	4	5	5	5	5	4	4	4	5	4	5	5	5	6	6	5.16667	4.33333	4.33333	6
1914	12	1	1	1	4	4	3	3	3	3	4	4	4	3	3	3	4	3	3	2	3	3	4	2	3	5	3	1	2	2	2	3	3	2	2	1	2	1	1	1	2	2	2	3	3	2.66667	2.66667	1.83333	5
1915	12	1	1	1	3	4	4	3	3	4	4	3	3	3	3	4	4	5	4	3	3	3	3	3	4	5	4	3	3	3	3	3	4	4	3	3	3	999	4	4	4	3	4	999	3	3.5	3.5	1	5
1916	12	1	1	1	5	4	4	4	4	4	4	4	4	5	5	4	5	5	5	5	5	5	5	5	5	5	999	4	4	999	5	5	4	4	4	999	4	4	4	5	999	5	5	5	5	5.16667	5.16667	999	6
1917	16	1	1	1	5	6	5	5	4	5	6	5	5	5	5	5	6	4	5	5	4	5	5	5	5	5	5	4	5	5	5	6	5	5	5	5	5	5	6	5	5	5	5	5	6	4.33333	5.16667	5.16667	5
1918	14	1	1	1	5	5	5	5	4	4	4	5	5	5	4	4	3	3	3	4	3	4	3	3	4	4	5	3	5	4	4	5	6	6	4	4	5	4	5	5	4	5	6	3	5	3.5	3.5	3.5	4
1919	14	1	1	1	4	4	4	4	5	3	5	5	5	3	4	4	5	3	3	3	3	2	5	5	5	5	3	3	5	5	6	5	3	4	5	4	4	4	4	3	3	4	5	5	5	2.66667	2.66667	2.66667	5
1920	14	1	1	1	3	4	5	4	4	4	4	4	3	5	3	4	3	4	5	999	999	999	3	3	999	3	4	3	4	4	2	3	4	5	3	3	3	4	4	4	4	4	4	4	5	3.5	3.5	3.5	5
1921	13	1	1	1	6	6	6	6	6	6	6	6	6	6	6	6	6	6	5	5	6	6	6	6	6	6	6	6	6	6	6	6	6	6	5	6	6	6	6	6	6	6	6	3	6	6	3.5	6	5
1922	13	1	1	1	6	4	5	5	1	2	6	5	5	5	5	4	6	4	4	4	4	5	5	6	6	4	4	4	4	4	5	4	4	3	6	3	3	1	3	4	4	4	4	4	4	6	5.16667	2.66667	5
1923	12	1	1	1	5	5	4	5	4	5	6	5	5	5	5	4	5	5	6	5	5	5	4	4	5	4	5	5	5	5	5	5	4	5	5	5	5	6	5	4	5	6	5	6	5	5.16667	5.16667	6	5
1924	12	1	1	1	6	5	6	6	6	6	6	6	5	4	6	6	6	6	5	6	6	4	6	6	5	6	6	5	6	6	6	4	5	5	4	4	6	4	5	6	6	6	5	4	6	5.16667	6	6	6
1925	999	1	1	1	4	5	4	5	6	4	4	5	5	4	5	5	5	4	5	5	5	5	4	4	4	6	6	4	4	5	4	5	4	5	4	5	4	6	5	5	6	5	5	6	5	999	999	999	5
1926	12	1	1	1	5	5	5	6	6	5	6	5	5	5	5	5	5	5	5	5	5	5	5	5	5	5	5	5	5	5	5	5	5	5	4	5	5	5	5	5	5	5	5	5	5	5.16667	4.33333	5.16667	5
1927	12	1	1	1	5	5	5	5	5	5	5	5	5	5	5	5	4	5	6	6	6	5	5	5	5	5	5	5	5	5	5	5	5	6	6	6	6	5	5	5	5	5	5	5	5	6	6	6	6
1928	13	1	1	1	6	6	6	5	6	5	6	6	6	6	6	6	6	4	6	6	6	6	5	6	6	6	6	5	6	6	4	6	6	6	5	6	6	3	4	5	6	6	5	4	6	6	6	6	6
1929	12	1	1	1	6	5	6	999	5	6	5	5	5	5	4	6	5	5	4	5	5	5	6	6	5	5	5	4	5	5	5	4	4	4	3	3	5	4	5	4	6	5	4	4	6	5.16667	4.33333	5.16667	5
1930	12	1	1	1	6	6	5	5	4	5	5	5	5	5	5	5	5	5	5	5	5	5	5	4	5	5	5	4	5	5	4	5	5	5	5	4	4	4	5	5	5	5	4	4	6	4.33333	4.33333	4.33333	5
1931	15	1	1	1	5	5	5	5	5	5	5	5	5	5	5	5	5	5	5	5	5	5	5	5	5	5	5	5	5	5	5	5	5	5	3	5	5	3	4	5	5	5	5	5	5	6	6	6	4
1932	12	1	1	1	6	6	5	4	3	5	6	5	6	5	4	6	6	4	5	4	5	5	5	5	5	4	4	3	5	6	5	5	4	4	5	5	3	2	6	6	6	6	4	6	5	5.16667	4.33333	6	5
1933	14	1	1	1	5	5	4	4	5	5	5	5	5	4	4	4	4	3	4	5	4	5	5	5	5	5	4	4	5	5	4	4	6	4	4	4	4	4	5	5	4	4	4	4	4	4.33333	4.33333	4.33333	5
1934	14	1	1	1	6	5	4	4	3	1	3	4	2	6	4	5	3	3	5	4	5	2	4	1	999	5	6	6	4	5	5	4	3	4	2	5	5	4	6	4	2	4	5	4	6	3.5	5.16667	4.33333	5
1935	13	1	1	1	5	5	5	4	6	5	4	4	4	3	3	3	3	5	4	4	4	3	4	5	3	3	4	2	3	4	3	4	3	4	2	4	5	4	4	3	2	4	4	5	4	4.33333	5.16667	3.5	5
1936	12	1	1	1	6	3	1	2	1	3	1	2	1	1	1	1	1	1	1	1	1	1	1	1	1	1	1	1	1	1	1	1	1	1	1	1	1	1	1	1	1	1	1	1	1	2.66667	1.83333	3.5	6
1937	12	1	1	1	6	6	6	6	6	6	6	6	6	6	6	6	6	6	6	6	6	6	6	6	6	6	6	6	6	6	2	6	6	6	6	6	6	6	6	6	6	6	6	6	6	3.5	3.5	3.5	5
1938	13	1	1	1	4	6	999	6	6	6	4	5	3	4	2	3	4	3	5	6	3	1	6	6	6	3	5	6	5	5	6	5	3	4	5	4	6	5	6	2	6	6	5	6	6	1	1	1	3
1939	12	1	1	1	5	5	4	6	6	5	6	5	6	4	4	4	6	5	6	6	5	6	6	6	6	4	6	5	6	6	6	5	5	6	4	5	6	6	6	5	4	6	6	6	6	5.16667	4.33333	5.16667	5
1940	12	1	1	1	6	5	6	6	6	6	6	4	6	5	6	6	6	5	6	3	5	4	5	6	4	4	5	2	4	6	6	6	4	5	6	4	5	6	999	4	5	4	2	4	6	6	6	5.16667	4
1941	13	1	1	1	6	6	6	6	6	6	5	6	6	6	6	6	5	6	6	6	6	6	6	6	6	6	6	5	5	5	5	6	6	6	5	5	5	4	5	5	5	6	6	6	6	6	6	6	6
1942	13	1	1	1	5	4	4	5	3	4	3	4	4	4	3	4	3	4	3	3	3	3	3	3	4	4	4	3	4	4	4	4	3	4	3	4	4	4	5	4	4	5	5	6	4	4.33333	5.16667	4.33333	5
1943	13	1	1	1	4	3	3	4	3	2	5	5	5	3	3	3	3	5	4	4	4	4	4	3	4	4	3	2	4	4	3	4	3	3	4	2	2	2	2	2	2	2	2	4	4	2.66667	3.5	3.5	5
1944	13	1	1	1	6	6	5	6	6	5	5	6	5	5	6	6	5	5	6	5	5	5	5	5	6	5	6	6	5	5	6	4	4	4	3	4	6	6	6	6	6	6	5	4	6	5.16667	6	5.16667	6
1945	13	1	1	1	5	4	4	4	4	5	4	5	4	4	3	6	4	3	3	4	5	5	4	5	4	4	4	3	4	3	4	4	4	4	4	3	4	4	4	4	2	3	5	4	4	5.16667	6	5.16667	5
1946	13	1	1	1	5	5	6	6	6	5	6	5	5	5	5	6	6	5	6	6	5	5	6	5	5	5	4	5	6	6	5	5	6	5	4	6	5	6	6	5	6	6	5	5	6	6	5.16667	6	6
1947	13	1	1	1	6	6	6	5	5	5	5	5	5	4	4	5	5	5	5	5	3	5	5	5	5	5	5	5	5	5	5	5	4	5	4	6	4	5	5	5	4	5	4	5	5	5.16667	5.16667	5.16667	4
1948	13	1	1	1	6	5	4	5	4	5	6	5	5	5	5	3	4	4	5	5	4	5	5	5	5	4	4	3	4	5	4	4	4	5	6	5	5	4	5	5	5	5	4	4	4	4.33333	3.5	4.33333	5
1949	13	1	1	1	6	5	4	6	6	5	6	5	4	4	4	5	3	6	5	4	3	5	5	4	5	6	6	6	6	6	3	4	5	6	4	4	4	4	5	4	3	3	1	1	6	5.16667	6	6	5
1950	13	1	1	1	999	6	5	4	5	6	5	6	4	6	5	6	6	6	6	5	6	5	6	5	5	6	4	4	6	6	6	6	5	5	4	5	6	6	5	6	5	4	6	5	6	5.16667	4.33333	6	5
1951	13	1	1	1	6	6	5	5	5	5	5	5	5	4	6	4	6	6	6	6	6	6	6	6	5	6	5	6	6	4	5	5	5	5	5	6	5	4	5	5	5	5	5	5	5	3.5	3.5	3.5	6
1952	13	1	1	1	5	4	5	4	4	5	5	3	5	3	4	4	5	4	3	4	2	4	5	999	6	4	3	2	4	5	2	3	3	4	4	6	5	5	5	3	4	5	5	4	5	6	5.16667	5.16667	6
1953	13	1	1	1	5	5	4	5	4	3	5	5	5	4	4	3	4	5	3	3	4	5	4	5	5	4	3	4	4	5	4	6	5	5	4	5	6	6	6	5	5	4	5	5	3	4.33333	4.33333	5.16667	5
1954	13	1	1	1	6	4	5	5	4	6	6	5	5	5	4	4	5	5	5	5	4	4	5	5	5	5	5	5	5	5	5	5	4	5	5	6	5	6	5	5	4	5	6	5	5	6	5.16667	5.16667	6
1955	12	1	1	1	5	5	5	5	5	5	5	5	5	5	5	5	5	5	5	5	4	4	6	5	5	4	4	4	4	4	3	4	4	5	4	4	4	5	5	5	5	5	3	5	5	5.16667	5.16667	5.16667	6
1956	12	1	1	1	5	5	6	5	6	6	5	4	5	6	5	6	5	4	4	5	5	4	6	5	5	5	5	4	5	6	5	6	5	4	4	5	6	6	6	6	5	6	6	6	5	5.16667	6	6	6
1957	12	1	1	1	6	4	2	5	4	4	5	4	4	5	4	5	4	5	4	5	3	4	5	5	3	6	4	3	2	1	5	4	5	3	1	2	2	2	2	5	4	3	3	5	5	4.33333	2.66667	2.66667	5
1958	12	1	1	1	6	4	5	3	6	6	4	4	5	4	5	4	3	4	5	4	2	4	4	4	5	5	5	3	3	2	3	5	1	3	4	3	4	5	5	4	4	5	6	5	3	5.16667	5.16667	6	6
1959	12	1	1	1	999	5	5	6	6	5	6	4	5	6	6	5	5	6	5	4	5	6	6	4	6	5	4	4	5	6	6	6	5	5	5	6	6	6	6	6	5	5	4	6	6	6	5.16667	4.33333	5
1960	12	1	1	1	5	4	4	2	1	4	3	4	5	1	4	5	6	1	4	4	4	2	4	2	3	3	3	1	1	2	1	1	1	2	1	1	2	3	3	4	4	4	3	4	4	4.33333	4.33333	2.66667	5
1961	12	1	1	1	999	5	5	5	999	5	6	6	6	999	5	5	6	4	5	5	4	5	5	5	5	5	999	3	5	5	4	6	5	5	5	5	4	3	4	4	5	5	6	5	5	5.16667	4.33333	5.16667	6
1962	12	1	1	1	5	5	6	6	5	6	6	5	5	3	6	5	6	6	6	6	6	6	6	6	6	3	6	6	6	999	6	6	6	6	1	1	1	6	1	1	1	1	2	6	1	4.33333	6	4.33333	6
1963	12	1	1	1	5	5	4	5	5	4	6	5	6	3	4	5	6	5	5	4	4	5	6	5	5	4	3	3	2	4	3	5	5	6	3	4	5	6	999	3	2	5	4	6	6	5.16667	4.33333	3.5	4
1964	13	1	1	1	3	1	4	5	6	6	4	5	4	1	5	3	4	5	4	5	6	5	6	5	4	3	3	4	5	4	4	5	3	4	2	3	4	6	6	5	6	6	6	6	5	4.33333	6	6	5
1965	13	1	1	1	6	5	5	5	5	5	5	5	5	4	4	5	5	5	4	5	4	4	999	5	5	5	4	5	5	4	5	5	4	5	5	5	5	4	4	4	4	4	4	4	6	5.16667	5.16667	5.16667	5
1966	13	1	1	1	5	4	5	5	3	4	5	5	5	4	4	4	2	5	4	3	5	3	6	4	5	6	5	4	5	3	5	5	3	4	5	1	3	6	4	5	1	5	4	5	5	2.66667	2.66667	1	6
1967	12	1	1	1	6	5	4	5	6	6	5	5	5	5	5	6	5	5	4	5	4	4	6	5	5	5	5	6	4	5	4	5	5	5	5	5	5	5	5	4	5	5	4	4	5	5.16667	6	5.16667	5
1968	13	1	1	1	4	4	4	4	4	4	4	4	4	4	4	3	3	3	3	3	4	4	4	4	3	3	5	3	4	3	2	5	3	4	4	3	3	3	4	4	6	4	4	4	4	4.33333	4.33333	3.5	5
1969	13	1	1	1	6	6	6	5	4	4	5	4	5	6	5	6	5	999	5	999	5	6	5	6	6	6	5	1	6	6	6	5	5	999	4	6	5	5	5	4	5	6	3	3	6	5.16667	4.33333	3.5	6
1970	12	1	1	1	6	5	5	5	5	5	5	5	5	4	5	5	4	4	4	3	4	4	4	5	4	5	5	4	5	6	4	5	3	5	5	5	5	5	5	6	6	5	4	4	5	5.16667	6	6	5
1971	12	1	1	1	3	2	3	2	6	4	3	2	3	3	3	3	5	4	5	5	4	4	5	2	5	3	4	4	4	3	3	3	3	4	2	2	4	5	6	5	3	5	5	4	5	2.66667	2.66667	3.5	2
1972	12	1	1	1	6	3	4	5	6	5	5	5	6	4	3	6	4	4	4	4	4	3	5	4	4	4	3	3	4	4	5	5	3	3	3	4	5	5	6	5	3	4	5	6	5	5.16667	5.16667	4.33333	5
1973	12	1	1	1	5	4	5	999	4	4	4	6	4	2	3	4	4	3	1	4	5	4	6	4	3	3	3	2	6	5	4	4	3	3	4	3	4	6	5	3	2	5	6	5	6	4.33333	4.33333	3.5	5
1974	12	1	1	1	5	5	5	5	5	5	5	4	6	5	5	5	5	2	2	4	5	5	6	5	5	5	4	6	5	5	4	5	4	4	4	4	5	6	6	5	4	5	5	5	6	5.16667	5.16667	5.16667	5
1975	12	1	1	1	6	5	5	4	5	5	5	5	5	4	5	6	5	5	5	5	5	5	5	5	5	5	5	5	5	5	5	5	5	5	5	5	5	4	5	5	5	5	5	5	6	5.16667	5.16667	5.16667	6
1976	12	1	1	1	4	5	5	4	6	6	5	4	5	5	5	6	4	5	4	5	5	4	4	5	4	5	4	4	5	5	4	5	4	3	5	4	6	5	6	5	5	6	5	4	6	5.16667	6	4.33333	6
1977	11	1	1	1	4	3	4	5	4	6	5	4	4	3	3	2	3	4	4	3	5	4	5	4	3	5	4	4	6	5	5	5	3	4	2	4	5	5	4	5	6	5	5	5	3	4.33333	3.5	5.16667	4
1978	12	1	1	1	4	4	4	3	2	6	4	4	4	5	4	1	4	4	6	5	5	5	5	5	6	5	5	5	5	5	4	5	4	5	4	5	4	5	4	5	6	5	4	5	4	4.33333	2.66667	3.5	5
1979	12	1	1	1	5	5	5	5	5	4	5	5	4	6	4	4	4	5	4	5	4	5	5	5	5	5	4	4	4	4	4	4	4	5	6	5	4	5	5	5	5	5	5	4	6	5.16667	4.33333	6	5
1980	12	1	1	1	5	5	4	6	5	5	4	5	5	4	4	5	5	5	4	4	5	4	6	5	3	3	5	4	4	5	5	6	4	3	3	5	5	3	4	4	5	5	5	4	5	4.33333	5.16667	5.16667	6
1981	13	1	1	1	4	3	4	4	4	5	5	4	5	5	4	3	3	4	4	4	6	3	6	5	4	5	5	3	4	5	5	6	3	3	3	4	5	4	5	4	4	5	5	5	5	4.33333	3.5	2.66667	5
1982	12	1	1	1	6	6	5	5	5	6	6	6	6	5	5	6	6	4	5	5	6	5	5	6	6	6	6	5	5	5	5	5	5	5	4	6	6	4	5	6	6	6	6	5	6	5.16667	6	4.33333	6
1983	12	1	1	1	5	4	6	5	5	6	6	5	5	4	5	4	5	5	5	5	5	5	5	5	5	4	4	3	5	5	4	5	5	5	6	5	5	6	5	5	4	5	6	5	5	5.16667	6	6	4
1984	12	1	1	1	6	4	5	5	5	6	6	6	6	6	6	4	6	5	4	4	5	6	5	5	6	6	6	5	6	6	6	3	4	6	6	6	5	4	4	3	3	6	5	6	6	5.16667	6	6	4
1985	13	1	1	1	4	4	4	6	6	6	6	6	6	5	5	5	5	5	5	5	5	5	6	5	5	5	4	4	5	5	5	5	4	5	5	5	5	6	6	6	5	5	5	5	5	6	5.16667	5.16667	5
1986	13	1	1	1	6	6	5	5	6	6	5	5	5	4	4	4	5	5	5	5	5	5	5	4	4	6	5	5	5	5	5	5	5	5	4	5	5	5	5	5	5	5	5	5	5	6	6	6	6
1987	13	1	1	1	5	5	4	999	3	4	5	5	6	2	3	3	4	4	5	3	4	3	3	3	4	3	4	4	999	999	4	4	4	4	5	5	4	4	6	5	6	999	3	3	4	3.5	4.33333	4.33333	4
1988	13	1	1	1	5	4	4	4	4	4	2	4	4	1	3	2	3	4	4	4	4	4	3	3	3	4	5	4	4	3	4	3	3	4	1	3	3	5	4	3	3	3	4	4	4	999	999	999	6
1989	13	1	1	1	5	5	5	5	5	5	5	5	5	5	5	5	5	5	5	5	5	5	5	5	5	5	5	5	5	5	5	5	5	5	999	4	5	5	5	5	5	5	5	5	5	3.5	3.5	3.5	6
1990	13	1	1	1	1	1	3	4	3	4	3	4	1	4	4	3	4	4	4	4	5	4	5	4	5	4	1	5	4	5	1	4	5	5	4	5	4	5	5	4	4	4	3	3	5	5.16667	5.16667	4.33333	3
1991	13	1	1	1	5	4	3	4	2	5	5	5	4	5	4	5	5	4	5	4	5	4	3	2	4	5	3	4	2	5	6	5	4	4	4	2	3	2	3	2	1	2	4	1	1	3.5	6	2.66667	5
1992	13	1	1	1	6	5	5	4	4	4	4	5	5	5	4	4	4	4	5	5	4	5	5	4	4	5	4	5	5	4	4	4	4	4	5	4	4	5	5	6	5	4	6	5	4	5.16667	4.33333	4.33333	5
1993	13	1	1	1	4	4	5	5	4	5	5	5	5	4	4	5	4	5	5	5	5	5	5	5	5	5	5	5	4	5	5	4	5	4	4	5	5	5	5	5	5	5	5	4	6	4.33333	5.16667	5.16667	5
1994	13	1	1	1	6	5	6	5	6	4	5	5	6	6	6	3	6	6	6	5	5	6	4	4	6	6	5	6	6	6	6	6	5	6	6	6	5	4	6	6	5	6	6	6	6	5.16667	5.16667	4.33333	5
1995	13	1	1	1	6	5	4	6	6	6	5	4	6	4	3	2	4	4	4	4	5	4	4	5	6	6	5	6	6	5	5	5	6	6	1	5	5	5	5	6	6	5	6	5	6	3.5	1.83333	3.5	6
1996	13	1	1	1	6	6	6	6	6	6	6	6	6	6	6	6	6	6	6	6	6	6	6	6	6	6	6	6	6	6	6	6	6	6	6	6	6	6	6	6	6	6	6	6	6	6	6	6	6
1997	12	1	1	1	5	5	4	6	5	5	4	4	5	3	4	3	6	4	3	4	3	4	4	6	4	3	3	3	5	5	4	3	4	3	2	3	4	4	4	3	3	4	3	3	4	3.5	4.33333	4.33333	4
1998	12	1	1	1	6	6	6	5	4	6	6	6	6	5	5	6	6	5	4	5	5	4	5	6	5	4	4	3	4	4	3	4	4	3	4	4	5	4	6	5	5	6	5	5	5	6	6	5.16667	4
1999	13	1	1	1	4	4	3	3	3	4	2	3	4	4	4	4	3	4	2	2	3	4	4	4	5	4	3	2	4	3	3	4	3	2	1	1	2	2	4	4	5	5	4	3	6	4.33333	4.33333	4.33333	4
2000	13	1	1	1	6	3	3	5	4	5	2	3	3	3	3	1	3	3	2	3	3	3	5	4	3	3	3	4	4	3	5	5	3	4	4	2	4	4	4	3	3	4	6	4	4	4.33333	2.66667	4.33333	5
2001	13	1	1	1	6	6	5	6	5	5	4	5	4	4	4	5	4	4	5	5	5	5	4	5	5	6	6	5	5	5	6	5	5	5	4	5	4	6	6	5	5	5	6	5	6	5.16667	5.16667	5.16667	6
2002	12	1	1	1	6	4	5	4	4	4	5	5	5	5	4	3	4	4	4	4	3	4	4	4	4	3	4	4	4	4	4	4	3	4	4	3	4	4	4	3	3	3	3	3	3	4.33333	2.66667	4.33333	5
2003	12	1	1	1	3	5	4	4	6	6	4	4	4	5	4	4	3	3	4	4	3	4	3	4	3	2	3	3	3	3	3	3	4	4	3	3	3	3	4	5	4	4	4	5	4	3.5	5.16667	6	5
2004	12	1	1	1	6	6	6	6	6	5	5	6	6	5	6	5	5	5	6	5	6	5	6	6	6	5	6	5	6	5	6	6	6	6	6	6	6	6	6	6	6	6	6	6	6	5.16667	6	6	5
2005	12	1	1	1	6	6	6	6	6	6	6	4	6	1	3	2	6	6	4	4	6	4	5	6	6	4	6	5	4	4	3	3	4	5	5	6	5	4	6	1	1	6	4	6	6	6	6	6	5
2006	12	1	1	1	6	6	6	6	6	6	6	6	6	6	6	6	6	6	5	5	5	5	6	6	6	6	6	6	6	6	5	5	5	4	4	5	5	6	6	6	6	6	6	5	6	6	5.16667	6	6
2007	13	1	1	1	6	5	5	6	6	6	6	6	6	6	6	5	6	5	5	6	6	6	5	6	5	6	6	6	6	6	6	6	6	6	6	6	6	6	6	6	6	6	6	6	6	4.33333	5.16667	6	6
2008	13	1	1	1	5	1	1	1	6	6	3	1	6	4	4	2	6	4	1	1	6	6	6	2	1	1	1	1	1	1	1	6	1	1	1	1	1	4	4	1	1	1	6	6	1	3.5	1	6	6
2009	12	1	1	1	6	4	6	6	6	6	5	5	6	5	6	6	6	6	5	6	4	6	4	3	6	4	5	6	6	6	5	6	6	6	5	6	6	6	6	5	5	6	5	4	5	6	6	6	5
2010	12	1	1	1	4	4	4	4	4	5	4	4	5	5	4	4	4	4	3	3	3	4	3	4	4	4	4	4	4	4	5	4	5	4	3	3	4	4	5	4	3	4	4	5	4	4.33333	4.33333	6	5
2011	13	1	1	1	3	4	4	5	4	4	5	5	5	4	5	4	5	3	5	5	5	4	5	4	5	6	5	4	5	5	4	4	4	5	5	5	5	4	5	4	5	5	4	5	6	4.33333	4.33333	5.16667	5
2012	12	1	1	1	6	5	5	5	4	4	5	4	5	4	5	5	5	4	5	4	4	4	5	5	4	4	5	4	5	6	5	5	4	4	4	4	5	4	5	5	4	5	4	5	5	6	6	6	6
2013	12	1	1	1	6	5	4	4	3	5	4	5	4	5	6	3	4	3	4	4	5	3	5	5	4	4	5	4	4	6	5	6	5	4	3	5	5	5	4	2	4	4	6	5	5	4.33333	4.33333	6	5
2014	12	1	1	1	4	5	5	5	5	5	5	5	5	4	4	4	4	4	4	4	4	4	4	4	4	4	4	4	4	4	4	5	4	3	4	4	5	3	4	3	3	6	6	5	6	3.5	3.5	3.5	3
2015	12	1	1	1	5	5	4	5	5	6	4	5	4	4	3	5	5	5	4	5	5	6	4	4	6	5	6	4	5	6	5	6	4	5	4	6	6	6	6	5	5	5	4	4	6	6	6	6	6
2016	12	1	1	1	6	5	4	5	4	5	5	5	5	4	4	4	5	4	4	4	4	5	5	4	4	5	5	4	4	5	4	4	4	4	3	5	5	5	5	4	4	5	4	3	5	4.33333	4.33333	5.16667	6
2017	12	1	1	1	5	5	5	4	4	5	4	3	4	5	4	6	4	2	3	3	4	4	5	4	4	2	5	2	3	4	4	5	6	4	2	4	4	3	5	4	5	6	5	5	6	6	6	6	4
2018	15	1	1	1	6	6	6	6	5	5	5	5	5	5	5	6	4	5	5	5	5	5	5	5	5	6	6	6	5	5	6	6	6	6	6	5	4	4	6	6	6	6	5	6	6	6	5.16667	5.16667	5
2019	15	1	1	1	4	5	5	5	5	5	4	4	4	5	4	5	5	5	5	4	3	3	4	4	4	4	3	4	4	4	4	3	3	4	3	4	4	4	4	4	3	4	3	4	5	6	6	5.16667	5
2020	14	1	1	1	6	4	4	6	6	6	6	6	6	6	6	6	6	6	6	6	6	6	6	6	6	6	4	3	6	6	6	6	6	6	6	6	6	5	6	1	2	3	4	5	6	3.5	3.5	3.5	5
2021	14	1	1	1	5	5	6	6	6	6	5	5	6	5	5	6	5	5	6	5	5	6	6	5	6	5	5	5	5	6	5	5	6	5	5	5	5	5	6	5	6	6	5	6	6	6	5.16667	6	4
2022	13	1	1	1	5	5	5	5	5	6	5	4	5	5	5	5	5	4	5	5	5	6	5	6	6	5	5	5	5	6	5	5	5	6	5	6	6	5	5	5	5	6	5	5	6	6	6	6	5
2023	13	1	1	1	6	4	4	4	4	4	5	6	5	5	6	6	4	3	3	5	4	4	5	5	6	5	5	4	4	4	4	4	4	6	4	5	5	5	5	3	4	4	4	4	4	3.5	3.5	3.5	4
2024	12	1	1	1	6	2	3	4	5	4	4	4	4	2	4	2	4	1	4	4	4	4	4	4	4	4	3	4	4	4	4	4	4	4	4	4	4	6	4	4	4	4	1	4	2	3.5	3.5	3.5	6
2025	12	1	1	1	6	6	6	6	6	6	6	6	6	6	6	6	6	6	6	6	6	6	6	6	6	6	6	6	6	6	3	6	5	6	5	5	4	5	6	5	6	5	6	5	6	6	6	6	5
2026	12	1	1	1	6	6	5	5	5	6	6	6	6	5	5	5	6	6	6	6	6	6	6	6	6	6	6	6	6	6	6	6	6	6	4	6	6	5	6	6	6	6	6	6	6	5.16667	5.16667	5.16667	6
2027	13	1	1	1	6	5	6	6	6	5	6	6	6	6	5	5	6	6	6	6	6	6	3	4	4	4	4	5	4	5	4	5	6	6	5	4	4	5	6	6	6	5	5	4	4	6	6	4.33333	6
2028	12	1	1	1	6	4	6	5	5	4	5	5	6	1	4	1	4	3	4	4	4	4	5	5	4	3	4	4	5	6	5	5	6	4	5	5	6	6	6	5	5	5	4	4	6	4.33333	4.33333	4.33333	5
2029	12	1	1	1	6	6	6	6	6	6	6	6	6	6	6	6	6	6	6	6	6	6	6	6	6	6	6	6	6	6	1	4	4	5	5	6	6	6	6	6	6	6	6	6	6	6	4.33333	4.33333	5
2030	12	1	1	1	6	5	5	6	5	6	6	6	6	6	5	6	5	6	5	6	6	999	5	6	5	6	4	4	6	6	4	6	6	5	6	6	6	5	6	4	6	6	6	6	6	4.33333	4.33333	4.33333	6
2031	12	1	1	1	6	6	6	6	5	5	5	5	5	4	4	5	6	5	5	6	5	5	6	5	5	5	6	5	5	6	5	5	4	5	4	5	5	4	5	5	6	6	6	6	6	6	6	6	4
2032	12	1	1	1	6	6	6	6	5	5	5	6	6	6	6	6	6	5	5	5	6	5	6	6	6	4	4	5	5	5	6	6	6	6	5	5	6	6	6	6	6	6	6	6	5	3.5	3.5	3.5	5
2033	13	1	1	1	4	4	4	4	5	6	5	5	5	3	4	4	5	4	4	5	5	5	5	4	3	4	5	4	5	5	5	5	5	4	5	4	5	3	4	4	3	5	5	5	6	5.16667	4.33333	5.16667	5
2034	12	1	1	1	6	6	6	5	6	6	6	6	6	6	5	5	6	5	5	5	5	5	5	5	5	6	4	4	4	4	4	5	5	5	5	6	6	5	5	5	6	6	6	5	5	6	5.16667	6	5
2035	12	1	1	1	6	4	3	5	6	5	4	999	4	4	5	4	4	6	6	4	3	3	4	5	6	3	3	4	5	5	4	5	4	3	3	4	4	5	6	5	5	4	3	5	6	3.5	5.16667	6	6
2036	12	1	1	1	6	5	999	4	6	5	4	5	4	5	6	5	6	4	5	5	6	5	5	4	6	4	5	6	5	4	5	4	6	5	6	4	5	6	5	6	4	5	4	5	6	6	5.16667	5.16667	3
2037	14	1	1	1	5	5	4	5	5	5	6	6	6	4	4	4	4	4	4	5	5	5	5	3	5	5	5	5	5	5	5	3	6	4	3	5	5	3	5	5	6	6	6	6	5	4.33333	4.33333	4.33333	5
2038	14	1	1	1	6	6	999	3	6	6	6	3	6	3	6	5	6	6	6	6	6	3	6	6	6	6	4	5	6	6	5	5	6	6	1	6	6	3	5	6	1	6	6	4	6	6	6	6	4
2039	12	1	1	1	5	5	5	5	1	5	5	5	5	4	4	4	5	4	5	4	5	4	5	4	4	4	4	4	4	4	5	5	5	5	3	4	4	5	4	5	4	5	4	4	4	3.5	3.5	3.5	4
2040	12	1	1	1	5	5	3	4	4	4	3	3	2	4	3	5	5	3	4	4	3	4	4	3	4	4	4	6	4	4	4	4	5	4	1	4	4	4	3	3	4	4	5	5	4	3.5	4.33333	5.16667	4
2041	13	1	1	1	4	5	4	5	4	4	5	4	5	999	4	5	2	4	3	4	3	3	3	2	5	4	6	3	4	1	2	4	4	4	4	3	3	3	4	5	5	5	5	4	5	2.66667	3.5	2.66667	4
2042	13	1	1	1	4	4	5	6	5	4	6	5	6	4	5	4	2	5	5	4	4	4	5	5	4	5	5	6	5	4	5	4	4	4	4	4	4	5	5	4	4	4	5	4	6	3.5	3.5	2.66667	4
2043	12	1	1	1	6	5	4	6	4	3	5	4	4	3	4	2	3	4	6	5	4	4	2	3	4	4	5	3	4	4	3	5	4	2	4	3	4	4	5	1	2	6	4	3	4	4.33333	6	4.33333	6
2044	12	1	1	1	5	4	5	4	3	6	4	4	5	3	3	4	1	6	6	6	5	6	6	5	4	4	4	4	5	5	4	5	4	5	4	4	6	5	6	3	3	5	3	1	6	3.5	3.5	3.5	3
2045	12	1	1	1	6	6	5	5	6	6	5	5	5	4	5	4	4	5	4	4	4	4	5	6	6	5	5	4	5	4	5	5	4	3	3	4	4	4	4	6	5	4	4	4	6	4.33333	5.16667	4.33333	4
2046	12	1	1	1	6	5	5	6	3	4	5	5	6	4	3	4	4	5	5	6	4	5	4	4	5	5	6	4	6	6	6	6	6	5	5	5	4	3	4	5	4	5	4	3	6	5.16667	5.16667	6	6
2047	12	1	1	1	5	5	5	5	5	6	6	5	5	4	4	4	5	3	5	5	5	5	4	2	4	5	6	6	5	5	5	3	4	5	5	5	5	4	4	4	4	4	6	6	5	5.16667	6	6	5
2048	12	1	1	1	3	4	4	6	6	6	6	6	6	6	5	6	6	6	6	6	6	6	6	6	6	6	6	6	6	6	4	6	6	6	5	6	6	6	6	4	1	4	3	3	6	999	999	999	5
2049	12	1	1	1	5	3	2	3	5	5	5	5	4	3	4	4	4	4	4	4	4	4	4	4	4	4	4	4	4	4	4	4	4	3	2	3	4	3	3	3	3	4	4	3	4	3.5	3.5	6	5
2050	13	1	1	1	4	1	2	5	4	1	2	4	1	2	3	2	5	4	1	2	4	5	4	4	5	5	6	4	5	3	4	5	5	4	1	4	5	5	5	1	1	2	5	1	3	1	1	1	4
2051	12	1	1	1	6	4	4	5	3	3	5	6	5	5	3	6	3	3	2	4	3	3	3	4	5	4	5	4	5	6	3	5	4	5	4	6	5	2	6	4	5	6	4	4	6	3.5	4.33333	2.66667	6
2052	12	1	1	1	5	5	4	4	4	5	5	5	5	4	4	3	4	3	3	3	4	4	4	4	4	4	5	2	5	5	5	5	4	3	3	5	5	2	5	4	4	4	4	4	5	4.33333	5.16667	5.16667	5
2053	13	1	1	1	6	5	4	6	6	6	6	5	5	5	5	4	3	4	6	6	6	6	5	4	6	5	5	5	5	6	4	5	6	5	4	4	4	5	6	5	3	4	6	6	6	6	3.5	6	6
2054	13	1	1	1	6	6	5	5	4	6	6	5	6	5	6	6	5	6	5	5	4	5	5	6	5	5	4	5	5	5	6	6	5	5	4	6	5	5	6	6	6	5	5	6	6	5.16667	4.33333	6	5
2055	13	1	1	1	5	5	5	4	4	5	4	5	6	4	4	5	4	4	4	4	3	3	5	4	4	4	4	3	5	4	4	5	4	4	4	4	4	5	5	6	5	4	6	5	6	5.16667	4.33333	6	6
2056	13	1	1	1	4	4	4	4	4	4	3	4	3	4	4	4	4	4	4	4	3	3	5	4	4	5	4	5	4	4	4	4	4	4	2	4	4	4	3	4	4	4	4	4	4	4.33333	1.83333	2.66667	5
2057	13	1	1	1	2	4	6	5	4	3	2	2	3	4	3	4	3	3	3	4	4	4	6	5	5	6	5	5	5	2	4	2	3	3	3	2	2	4	4	3	3	4	999	999	999	2.66667	2.66667	4.33333	4
2058	13	1	1	1	4	5	6	4	4	5	6	6	6	5	6	4	2	4	6	4	4	6	5	4	4	6	5	3	5	6	5	6	4	6	6	4	5	6	6	6	6	5	6	5	6	5.16667	6	6	5
2059	13	1	1	1	5	5	4	6	4	5	4	4	4	5	5	5	3	2	4	4	4	4	5	4	3	3	6	4	4	5	6	5	5	5	4	4	5	5	4	5	3	4	4	4	5	4.33333	4.33333	4.33333	4
2060	13	1	1	1	5	3	6	6	6	6	6	6	6	2	6	2	1	6	6	6	6	6	6	6	6	1	6	1	6	6	6	6	6	3	6	6	6	6	6	6	6	6	1	1	5	3.5	3.5	3.5	1
2061	13	1	1	1	5	5	5	5	5	5	5	5	5	5	5	3	5	4	4	4	5	4	4	5	5	5	5	5	5	5	5	5	5	5	4	5	5	4	5	5	5	5	5	5	5	4.33333	4.33333	4.33333	5
2062	13	1	1	1	5	5	4	4	5	5	4	4	4	4	4	5	4	4	5	5	4	5	4	4	4	4	4	4	4	4	4	4	4	4	4	4	4	4	4	5	4	4	4	4	5	3.5	3.5	3.5	5
2063	13	1	1	1	5	4	4	6	4	5	6	6	5	3	3	3	6	4	4	4	4	6	5	5	6	6	6	5	6	5	4	5	4	4	4	4	5	5	5	3	3	5	4	5	5	4.33333	4.33333	4.33333	5
2064	12	1	1	1	5	6	4	4	4	5	4	4	4	5	3	5	5	4	4	4	4	4	5	3	4	4	5	3	5	4	4	5	4	4	3	4	4	5	4	3	3	4	5	5	6	4.33333	3.5	3.5	5
2065	12	1	1	1	6	4	5	4	2	4	6	5	6	1	5	2	3	2	4	4	3	5	5	4	6	4	4	1	5	999	4	5	3	6	6	6	4	6	6	6	6	5	6	3	3	5.16667	4.33333	5.16667	3
2066	12	1	1	1	5	5	4	5	4	4	4	5	4	3	3	5	4	4	4	3	3	4	5	4	4	5	6	3	4	4	6	5	6	3	2	3	4	3	3	3	2	5	5	3	6	4.33333	4.33333	4.33333	4
2067	12	1	1	1	4	3	4	5	5	3	2	2	2	5	5	3	3	3	2	4	3	4	4	3	3	5	4	3	3	4	5	3	3	3	2	3	3	3	3	3	3	4	4	5	5	3.5	3.5	3.5	5
2068	12	1	1	1	6	5	5	6	6	6	6	6	6	4	5	5	6	6	6	5	5	6	6	6	6	6	6	5	6	6	6	6	6	6	5	6	6	6	6	5	5	6	6	6	6	6	6	6	6
2069	12	1	1	1	5	5	4	4	4	5	4	4	4	4	5	5	4	4	4	4	4	4	4	4	4	5	5	5	4	4	4	5	4	4	3	3	4	4	4	3	3	4	4	5	5	5.16667	4.33333	5.16667	6
2070	13	1	1	1	6	4	4	2	2	4	3	5	4	4	5	3	2	5	5	5	4	3	4	5	6	4	6	3	5	4	6	5	4	4	3	3	3	3	3	4	4	4	5	5	6	2.66667	4.33333	3.5	6
2071	12	1	1	1	5	5	5	5	4	5	5	5	5	4	4	5	5	5	4	4	4	4	5	4	5	5	5	4	4	5	4	5	4	4	4	4	5	5	5	4	4	5	5	5	5	5.16667	5.16667	6	5
2072	12	1	1	1	6	5	6	6	5	5	4	4	6	5	4	5	5	4	4	5	5	4	5	4	4	5	6	3	5	4	4	5	4	5	6	6	5	6	6	5	4	6	4	3	6	6	6	6	6
2073	12	1	1	1	4	4	4	3	3	3	6	6	6	5	3	4	4	3	4	4	4	4	4	4	2	2	4	3	3	4	1	1	3	4	3	3	3	3	3	4	4	5	5	5	999	3.5	2.66667	2.66667	3
2074	12	1	1	1	6	4	4	4	5	5	5	4	4	5	4	5	5	5	4	4	4	4	6	4	5	999	4	4	5	3	4	3	4	4	3	4	4	5	5	4	2	5	4	2	4	5.16667	4.33333	5.16667	5
2075	12	1	1	1	6	5	4	6	6	6	3	3	4	3	3	3	4	4	1	6	6	6	5	4	3	3	4	4	4	3	6	6	5	5	3	4	6	6	5	4	3	4	3	4	4	3.5	2.66667	2.66667	6
2076	12	1	1	1	5	6	5	5	4	5	6	5	6	5	5	6	5	5	6	6	5	5	6	5	5	5	5	5	5	5	6	5	5	6	5	5	5	6	6	5	6	5	5	5	6	5.16667	5.16667	6	4
2077	13	1	1	1	5	6	6	6	4	5	6	6	6	6	6	5	5	6	4	4	5	5	5	4	6	4	5	3	5	5	5	5	4	4	5	5	5	5	5	4	4	5	6	4	6	5.16667	5.16667	5.16667	5
2078	13	1	1	1	6	6	5	4	5	5	4	6	4	6	6	6	4	4	4	4	4	4	6	5	5	4	4	3	6	6	5	5	3	4	4	6	6	6	6	6	3	6	5	6	6	6	4.33333	4.33333	6
2079	13	1	1	1	5	4	5	3	2	3	5	4	4	4	4	4	4	4	3	2	1	1	3	4	4	4	2	4	4	4	1	5	4	4	4	2	2	2	2	3	3	2	2	2	3	2.66667	2.66667	1	3
2080	13	1	1	1	4	5	4	4	3	4	5	5	6	4	5	5	5	4	4	4	5	4	5	3	4	3	4	3	4	4	4	5	4	4	4	4	3	3	4	5	3	4	4	5	5	4.33333	4.33333	4.33333	4
2081	13	1	1	1	6	4	4	6	6	6	4	5	6	4	6	4	6	4	5	5	6	6	5	5	6	5	4	4	6	6	3	3	2	6	6	6	5	5	6	6	4	6	5	6	6	5.16667	5.16667	6	6
2082	13	1	1	1	4	4	4	4	3	2	5	4	4	2	3	4	1	2	5	4	4	4	6	4	4	4	4	1	4	4	3	2	4	1	1	2	3	4	4	4	1	2	4	3	4	2.66667	1.83333	1	5
2083	13	1	1	1	4	4	4	6	6	6	2	4	3	1	1	1	3	3	5	5	5	5	5	5	5	5	5	5	5	5	3	1	2	5	3	5	5	5	6	4	4	6	6	4	6	6	4.33333	4.33333	5
2084	13	1	1	1	6	6	5	5	5	6	6	5	6	5	5	5	5	4	5	4	4	5	6	5	5	5	5	5	5	5	5	5	4	5	5	5	5	5	5	6	5	5	5	5	6	5.16667	4.33333	5.16667	6
2085	13	1	1	1	5	5	5	4	4	4	5	5	5	4	4	4	4	4	4	5	4	3	5	3	4	4	3	3	3	4	3	3	4	3	5	4	4	5	4	4	3	4	5	4	4	4.33333	4.33333	3.5	5
2086	13	1	1	1	6	5	5	4	4	4	4	5	6	5	6	5	4	4	5	5	4	4	5	4	5	6	5	4	5	4	4	5	3	5	4	4	5	4	5	5	4	5	6	5	5	2.66667	3.5	4.33333	5
2087	12	1	1	1	4	5	6	5	4	5	5	5	5	5	5	3	5	4	4	4	5	5	5	5	5	5	5	4	5	6	6	5	4	5	5	6	6	6	6	6	6	6	6	6	5	5.16667	4.33333	2.66667	4
2088	12	1	1	1	5	4	3	5	5	5	5	5	5	4	5	4	3	3	5	2	3	999	3	3	5	6	6	6	4	2	5	4	4	4	5	4	5	5	5	2	2	5	6	3	5	6	5.16667	6	6
2089	12	1	1	1	5	5	5	4	4	4	6	6	6	4	4	4	4	4	4	4	4	4	4	4	4	4	4	4	4	999	4	4	3	4	5	4	4	4	4	4	4	4	4	3	4	3.5	999	3.5	5
2090	13	1	1	1	5	4	5	6	5	5	5	5	4	4	5	4	3	5	6	6	5	5	6	6	5	6	5	5	6	6	6	5	6	6	4	5	5	6	6	6	6	6	5	4	6	4.33333	5.16667	3.5	4
2091	12	1	1	1	5	5	4	5	5	4	5	5	4	5	5	4	5	3	4	5	5	5	4	4	4	5	4	5	5	4	4	3	4	3	5	5	5	5	4	3	5	5	4	5	5	5.16667	5.16667	6	5
2092	12	1	1	1	5	5	5	5	5	5	5	5	5	4	4	4	5	6	5	5	5	5	5	6	6	5	4	5	5	5	5	5	5	5	5	5	5	5	5	4	4	5	5	4	6	5.16667	5.16667	5.16667	5
2093	12	1	1	1	5	6	4	4	3	4	2	4	6	6	6	6	5	6	6	6	6	6	6	6	6	5	6	1	6	6	2	1	1	1	2	1	1	1	3	2	4	6	6	3	6	2.66667	1	3.5	4
2094	12	1	1	1	6	6	6	6	6	6	5	5	6	6	6	5	5	4	4	5	6	5	6	6	5	5	6	6	5	5	6	6	5	5	4	5	6	6	5	6	6	6	6	5	6	6	6	6	6
2095	12	1	1	1	6	6	6	6	6	6	5	6	6	6	5	6	6	6	5	6	6	6	6	6	6	6	6	6	6	6	5	6	5	6	6	6	6	6	6	6	6	6	6	6	6	6	5.16667	5.16667	6
2096	12	1	1	1	6	5	5	5	6	6	4	6	5	5	5	5	5	5	6	5	4	4	5	5	4	6	6	6	5	5	5	4	4	5	5	5	4	5	6	4	3	6	5	6	6	5.16667	6	6	6
2097	12	1	1	1	6	5	4	5	5	5	5	6	5	4	3	5	5	5	6	6	6	6	5	5	5	5	5	5	6	6	4	5	5	6	5	5	5	6	6	4	4	5	5	5	6	5.16667	5.16667	5.16667	5
2098	12	1	1	1	6	6	6	6	6	6	6	6	6	6	6	1	5	5	5	6	6	6	6	6	6	5	5	6	6	6	5	5	5	5	6	6	6	6	6	6	6	6	5	6	6	6	5.16667	5.16667	6
2099	999	1	1	1	5	4	5	5	6	5	5	6	5	5	5	5	5	5	5	5	4	5	6	5	5	6	5	4	5	6	6	4	3	5	5	5	5	6	5	5	6	5	5	5	6	5.16667	5.16667	6	5
2100	12	1	1	1	5	5	6	4	5	5	6	5	5	3	3	2	5	3	2	5	5	5	5	5	6	6	3	3	3	6	5	4	4	5	6	6	6	6	5	6	6	6	5	6	6	6	5.16667	6	4
2101	12	1	1	1	6	5	3	5	4	5	5	5	5	5	5	4	3	4	3	4	3	3	3	3	4	6	5	5	5	5	4	4	3	4	3	3	3	3	4	3	3	3	4	2	6	4.33333	4.33333	4.33333	4
2102	12	1	1	1	4	5	6	6	6	6	6	6	5	6	5	3	4	6	4	5	6	6	6	6	6	6	6	6	6	6	5	6	4	6	5	5	6	5	6	4	3	6	5	5	4	6	5.16667	5.16667	5
2103	12	1	1	1	5	5	4	5	5	6	5	4	5	4	3	6	6	6	5	4	4	3	5	4	4	4	4	3	4	4	3	4	4	3	2	4	5	5	5	6	2	6	5	5	5	5.16667	6	4.33333	4
2104	12	1	1	1	6	5	5	5	5	5	5	5	5	4	4	4	5	4	4	5	4	5	5	4	5	5	6	5	6	5	5	5	5	5	4	4	4	6	5	5	4	5	5	5	6	5.16667	5.16667	5.16667	5
2105	12	1	1	1	3	3	5	2	3	3	999	4	5	1	2	1	3	4	4	4	5	4	6	3	3	3	4	1	3	1	3	6	2	1	4	3	1	2	2	1	6	4	4	5	3	2.66667	2.66667	1	5
2106	12	1	1	1	5	5	6	6	6	6	5	6	5	6	6	5	5	6	6	6	5	5	6	5	6	5	6	6	5	6	6	6	5	6	5	6	6	6	6	5	5	6	6	5	6	6	6	6	4
2107	12	1	1	1	6	4	5	6	6	5	4	4	5	3	3	4	4	5	4	4	3	5	5	5	5	5	5	5	5	6	4	6	6	5	3	4	4	6	5	5	3	4	5	5	5	5.16667	5.16667	4.33333	6
2108	12	1	1	1	6	6	6	4	4	5	5	5	5	5	5	6	5	3	4	4	4	4	6	5	6	5	5	3	5	5	4	5	4	5	4	5	4	6	6	5	4	6	5	4	6	5.16667	5.16667	5.16667	5
2109	12	1	1	1	5	5	4	5	5	4	5	5	5	3	3	4	5	3	3	4	4	5	5	4	5	5	4	5	5	5	5	5	4	4	4	5	5	5	5	3	1	6	5	4	6	5.16667	4.33333	5.16667	6
2110	999	1	1	1	6	5	4	3	3	6	5	4	4	2	1	4	4	5	4	6	3	4	5	4	6	6	6	5	5	3	5	3	4	6	5	5	5	5	6	6	5	6	5	4	6	5.16667	6	5.16667	5
2111	12	1	1	1	6	5	5	6	5	6	6	6	5	5	4	5	6	5	6	5	6	6	5	5	6	4	5	4	6	5	5	6	6	5	6	6	5	6	6	4	5	5	6	5	6	6	6	6	6
2112	12	1	1	1	6	5	4	6	6	5	5	6	5	5	5	6	5	4	4	4	5	4	5	6	6	5	5	6	5	5	6	6	5	5	4	6	4	5	6	6	6	5	5	5	6	6	6	6	5
2113	12	1	1	1	5	5	6	4	5	5	6	6	6	4	4	4	6	5	5	5	5	5	4	4	4	4	3	3	4	4	5	3	2	4	6	6	6	6	6	4	4	5	4	4	6	4.33333	5.16667	6	5
2114	12	1	1	1	6	5	6	5	6	6	6	4	6	5	6	6	5	6	5	4	4	4	6	6	3	5	5	3	5	6	4	5	5	5	6	6	6	5	6	6	6	6	5	6	6	6	6	6	6
2115	12	1	1	1	6	5	6	6	6	4	5	4	6	3	4	4	5	3	5	4	2	5	5	6	6	4	5	2	4	5	4	4	5	5	4	6	5	6	6	5	4	6	6	999	6	6	5.16667	6	5
2116	12	1	1	1	5	4	5	4	3	4	4	4	4	3	3	4	2	5	4	4	2	4	3	3	999	3	5	3	4	4	4	4	5	3	2	5	4	3	3	4	3	5	5	4	5	3.5	3.5	1.83333	5
2117	12	1	1	1	5	4	5	4	4	4	4	5	4	5	4	4	4	5	4	4	5	4	5	4	5	4	5	4	4	5	4	4	4	4	4	4	5	5	5	5	5	5	4	5	4	4.33333	4.33333	4.33333	5
2118	12	1	1	1	6	5	4	4	4	4	3	3	3	3	3	4	2	2	2	2	3	3	5	4	3	4	4	4	3	3	2	2	2	3	1	1	2	3	3	3	3	5	4	4	6	3.5	4.33333	1.83333	4
2119	12	1	1	1	3	2	4	5	6	4	5	4	4	3	3	2	4	4	4	4	3	5	5	5	4	2	4	1	5	5	4	3	3	3	4	3	4	6	5	4	6	4	3	3	5	4.33333	3.5	1.83333	4
2120	14	1	1	1	6	6	6	4	5	5	6	5	5	4	4	5	3	3	4	4	4	3	5	5	3	4	5	3	4	5	5	5	2	3	3	3	5	5	5	5	5	6	5	5	6	5.16667	5.16667	4.33333	6
2121	13	1	1	1	5	5	5	5	5	5	5	6	6	4	5	5	4	6	6	6	6	6	6	6	6	5	5	2	4	3	5	5	5	5	5	5	5	5	5	5	5	5	5	5	5	4.33333	4.33333	4.33333	4
2122	13	1	1	1	6	5	5	5	6	5	6	5	6	4	5	3	5	4	3	5	5	4	6	5	4	2	5	5	5	6	6	5	3	5	5	6	5	5	4	6	5	5	5	5	6	5.16667	6	5.16667	5
2123	13	1	1	1	3	4	4	4	4	5	4	3	4	4	4	3	2	2	4	4	3	3	4	4	4	4	4	4	4	3	3	5	4	4	2	3	3	4	4	5	4	4	4	6	5	1	1.83333	1.83333	5
2124	13	1	1	1	5	4	5	4	5	5	4	4	5	5	5	5	5	5	4	4	4	4	5	5	4	5	5	5	5	4	4	4	4	4	4	4	4	5	5	5	5	5	5	5	5	5.16667	5.16667	5.16667	4
2125	13	1	1	1	5	6	5	5	5	5	4	5	5	5	4	5	5	4	5	4	4	5	5	4	4	5	5	4	5	4	5	5	4	4	4	5	5	5	5	5	4	6	4	5	6	5.16667	5.16667	4.33333	5
2126	13	1	1	1	4	4	5	5	5	5	5	5	5	4	4	3	6	4	5	5	5	4	4	4	4	4	5	5	5	5	5	5	5	4	4	4	4	5	6	5	5	4	4	5	3	3.5	3.5	3.5	5
2127	13	1	1	1	6	5	4	5	4	5	5	5	5	4	5	5	5	4	6	6	4	5	5	5	5	4	4	5	5	5	5	4	3	3	4	4	5	5	4	4	4	5	4	4	4	5.16667	5.16667	5.16667	6
2128	13	1	1	1	6	4	3	4	3	5	3	3	4	5	3	3	3	3	4	4	3	3	5	2	5	6	4	3	5	3	3	4	3	5	2	5	4	5	4	3	2	5	6	4	6	4.33333	4.33333	6	5
2129	13	1	1	1	6	4	4	4	4	4	4	4	4	3	4	4	4	4	4	4	4	4	3	4	4	3	4	4	4	4	4	5	5	4	3	5	5	5	5	4	3	4	5	5	5	5.16667	5.16667	5.16667	6
2130	13	1	1	1	4	5	5	5	4	4	5	5	5	5	5	5	4	5	5	5	4	4	4	3	4	5	5	5	5	5	5	5	5	4	5	4	3	4	4	4	4	4	5	5	5	4.33333	5.16667	4.33333	5
2131	13	1	1	1	5	6	5	5	6	6	6	6	4	5	3	3	5	5	6	6	5	6	3	5	4	4	3	3	5	5	4	4	3	4	3	5	5	4	5	4	3	5	4	3	6	6	5.16667	4.33333	4
2132	13	1	1	1	6	6	6	6	6	6	6	6	6	4	6	6	5	6	6	6	6	5	6	6	6	6	6	4	6	6	6	6	4	6	6	6	6	6	6	6	6	6	6	5	6	6	6	6	6
2133	13	1	1	1	4	4	4	5	4	5	5	5	5	4	5	3	4	4	4	4	4	4	4	5	5	6	5	4	5	5	5	4	3	4	4	4	4	4	5	5	5	5	5	5	4	5.16667	3.5	4.33333	5
2134	13	1	1	1	5	5	5	5	4	5	5	4	5	5	5	5	5	4	4	5	5	5	5	5	5	4	6	5	5	5	4	4	4	5	4	4	5	5	5	5	5	5	5	4	6	5.16667	4.33333	5.16667	6
2135	13	1	1	1	4	3	5	4	2	4	5	5	4	4	5	1	4	2	4	5	3	4	4	5	5	5	4	4	5	5	5	3	4	4	5	5	4	4	4	5	5	5	4	5	6	4.33333	4.33333	5.16667	5
2136	13	1	1	1	5	4	4	4	5	5	4	5	5	5	5	4	4	5	4	4	5	5	5	5	5	6	5	4	5	6	4	5	4	5	4	5	5	6	6	5	4	5	5	5	6	5.16667	4.33333	5.16667	5
2137	13	1	1	1	6	4	4	5	4	4	5	6	6	5	4	6	5	4	4	4	4	5	4	999	5	4	4	4	4	4	4	3	4	4	4	4	4	4	4	5	4	4	3	3	6	4.33333	3.5	5.16667	5
2138	13	1	1	1	5	5	5	4	5	5	5	5	5	5	5	5	5	4	5	5	5	5	5	4	4	4	5	5	5	4	4	5	4	4	4	4	4	5	4	5	4	5	4	4	6	5.16667	5.16667	5.16667	5
2139	13	1	1	1	5	5	4	6	6	6	4	5	5	2	4	1	3	3	4	6	6	6	5	6	2	2	5	5	4	4	5	6	5	5	4	4	6	6	6	2	4	5	4	3	5	5.16667	5.16667	6	5
2140	12	1	1	1	6	5	5	5	6	6	5	5	5	6	4	5	4	6	5	5	5	999	6	5	5	5	6	6	5	5	6	6	4	4	4	4	5	6	6	5	5	5	5	6	6	5.16667	6	6	5
2141	13	1	1	1	6	6	5	4	5	6	6	5	5	5	4	5	5	5	6	6	6	5	4	5	6	4	5	5	6	5	5	4	5	5	6	4	4	5	5	5	4	4	6	4	6	2.66667	4.33333	3.5	5
2142	12	1	1	1	5	5	5	5	4	5	5	5	5	4	5	5	5	5	5	5	5	5	5	5	5	5	5	5	5	5	4	4	2	3	5	5	5	5	5	5	5	5	5	4	5	5.16667	5.16667	5.16667	5
2143	13	1	1	1	5	4	5	5	4	5	6	6	6	5	4	4	5	4	4	5	5	4	6	6	5	5	4	4	6	5	4	4	3	3	4	4	4	5	5	5	4	4	4	6	6	4.33333	4.33333	2.66667	5
2144	13	1	1	1	5	4	4	4	4	4	4	3	4	5	4	4	4	3	3	4	3	4	4	3	4	4	4	4	3	3	5	4	3	3	3	3	3	4	4	4	4	3	3	4	5	3.5	4.33333	4.33333	5
2145	12	1	1	1	5	5	4	4	5	6	5	5	5	4	3	4	4	3	4	4	3	4	5	4	4	4	4	3	4	4	4	6	5	4	4	3	4	5	5	5	5	5	5	4	5	5.16667	4.33333	3.5	6
2146	12	1	1	1	5	5	5	4	4	4	4	5	4	4	4	4	4	4	5	5	4	4	6	5	4	4	4	4	5	5	4	4	4	4	4	4	4	6	4	3	4	3	3	3	4	4.33333	3.5	3.5	5
2147	12	1	1	1	4	3	4	6	5	5	4	4	4	4	4	3	1	5	4	5	5	5	5	4	6	4	6	4	6	5	4	6	5	4	3	4	6	6	5	4	4	4	4	5	6	4.33333	5.16667	4.33333	6
2148	12	1	1	1	6	4	5	5	6	6	5	5	5	4	4	4	5	5	5	6	5	4	5	6	5	6	4	5	5	6	4	5	4	3	5	6	5	4	5	3	5	6	6	5	6	6	4.33333	5.16667	6
2149	12	1	1	1	6	6	5	5	6	6	4	4	4	5	3	6	4	4	4	5	4	4	6	4	4	5	5	5	5	5	5	3	3	4	3	4	4	4	4	4	4	4	4	5	6	3.5	3.5	4.33333	5
2150	13	1	1	1	4	5	5	5	6	4	6	5	6	5	6	5	5	4	4	3	5	5	5	4	4	5	5	4	5	5	5	3	4	5	6	5	5	5	6	5	4	4	5	4	5	5.16667	5.16667	6	5
2151	12	1	1	1	6	5	5	5	4	5	6	4	5	5	4	5	5	4	5	5	5	3	4	3	5	4	5	4	5	6	5	5	4	4	4	4	5	6	6	4	4	4	5	5	6	5.16667	5.16667	4.33333	6
2152	12	1	1	1	6	6	6	5	6	6	6	6	6	6	6	6	6	6	6	6	6	6	5	6	6	6	6	5	6	6	5	4	5	6	6	6	6	6	6	5	2	6	5	6	6	6	6	6	6
2153	12	1	1	1	5	5	5	5	6	4	5	5	6	4	4	4	3	6	5	4	4	4	6	5	4	4	5	6	4	6	4	4	3	3	5	4	5	5	6	6	6	4	4	4	4	4.33333	6	6	5
2154	12	1	1	1	5	4	4	6	6	5	6	5	5	4	3	3	5	5	5	5	6	5	6	4	5	6	6	6	5	6	6	4	4	5	6	6	6	6	6	5	5	6	5	4	5	5.16667	6	6	5
2155	12	1	1	1	999	5	4	5	4	6	5	4	5	5	4	5	4	3	4	999	4	5	4	3	4	4	5	3	5	6	6	5	5	5	4	4	5	6	6	5	6	6	5	6	6	5.16667	6	6	6
2156	12	1	1	1	5	6	5	4	5	5	4	4	5	6	6	6	4	3	4	4	4	5	6	2	4	6	6	3	4	4	6	6	3	4	5	5	6	6	6	5	5	6	6	5	6	4.33333	4.33333	5.16667	6
2157	13	1	1	1	6	6	5	5	4	6	6	6	6	6	6	4	6	5	6	6	3	6	6	6	6	4	6	6	5	6	5	5	6	5	6	6	6	6	6	6	6	6	4	5	6	6	6	6	6
2158	12	1	1	1	6	5	6	5	5	6	5	5	4	5	5	6	3	4	5	5	4	5	5	4	4	4	5	5	4	6	4	4	5	4	4	6	5	6	6	6	4	6	6	6	6	5.16667	5.16667	5.16667	6
2159	12	1	1	1	6	5	5	4	4	5	4	4	5	4	5	6	5	3	4	4	2	2	4	4	3	4	4	2	5	4	5	5	5	4	4	3	5	5	5	6	4	4	3	2	5	4.33333	4.33333	3.5	6
2160	12	1	1	1	6	5	5	5	6	5	5	4	4	5	4	5	5	5	4	5	4	4	5	5	5	4	5	4	5	5	4	5	4	5	4	5	5	5	5	5	4	5	4	4	5	6	5.16667	6	6
2161	12	1	1	1	5	4	5	4	4	4	4	4	5	3	999	2	4	4	3	4	6	5	5	5	5	2	3	2	4	4	3	6	4	4	4	4	4	6	5	3	2	2	4	3	4	4.33333	4.33333	4.33333	5
2162	12	1	1	1	6	6	6	6	6	6	6	6	6	3	1	3	3	4	6	6	6	6	6	6	4	5	6	5	6	6	5	5	6	6	3	4	5	5	6	5	1	5	4	6	6	6	6	6	6
2163	12	1	1	1	5	5	4	4	6	6	5	6	5	2	4	1	6	4	4	3	4	4	6	4	5	6	4	4	4	6	6	6	4	6	5	6	6	6	6	3	3	6	6	5	4	6	6	6	6
2164	12	1	1	1	5	4	5	4	4	3	5	5	5	3	3	2	3	5	6	5	6	4	5	4	4	5	6	4	5	5	5	5	5	5	2	5	5	5	5	5	4	4	5	3	4	3.5	2.66667	4.33333	5
2165	12	1	1	1	5	5	4	5	6	5	4	4	5	5	5	3	2	4	3	5	4	4	5	5	4	6	3	2	4	5	4	5	4	4	4	4	4	5	5	4	3	5	5	1	2	5.16667	4.33333	4.33333	5
2166	12	1	1	1	4	5	4	4	4	5	4	4	4	5	5	4	3	4	4	5	6	5	6	4	5	4	4	5	5	4	4	5	5	4	3	4	4	4	5	4	6	5	4	3	6	4.33333	5.16667	6	4
2167	12	1	1	1	5	4	5	999	3	3	5	4	5	3	3	3	4	4	5	5	5	4	4	5	5	5	4	4	5	4	4	3	4	4	4	5	5	5	5	3	3	5	5	6	5	3.5	4.33333	2.66667	6
2168	12	1	1	1	6	4	6	5	5	6	5	5	5	5	999	4	4	5	5	6	5	5	6	6	4	5	6	5	5	5	5	5	4	5	4	4	5	5	5	5	5	5	4	6	5	5.16667	5.16667	5.16667	5
2169	12	1	1	1	6	3	3	2	3	4	3	2	5	1	3	1	2	2	2	3	5	4	4	2	5	4	2	1	5	3	3	2	1	3	4	3	2	1	2	3	1	1	1	1	4	4.33333	4.33333	4.33333	5
2170	12	1	1	1	5	4	4	5	4	4	5	4	5	3	4	4	4	3	5	6	5	5	4	4	5	6	5	999	999	999	5	4	3	4	4	4	4	4	5	5	4	5	5	4	6	5.16667	4.33333	4.33333	5
2171	12	1	1	1	6	6	4	3	2	4	5	6	3	5	3	4	4	4	999	4	3	4	5	5	5	4	5	3	4	4	2	6	3	4	2	3	4	4	4	5	2	4	5	3	6	4.33333	2.66667	2.66667	6
2172	12	1	1	1	6	6	5	5	4	4	4	5	5	4	4	5	4	5	3	4	4	4	4	3	999	6	4	4	5	5	5	4	5	5	4	3	4	5	5	4	4	5	5	6	6	4.33333	4.33333	3.5	5
2173	13	1	1	1	6	6	5	4	4	6	5	4	5	6	5	6	3	3	5	5	4	4	4	5	999	4	5	4	5	5	4	5	5	4	5	6	4	6	5	999	4	5	5	5	6	6	5.16667	6	6
2174	13	1	1	1	5	4	5	5	5	5	4	4	4	5	5	5	5	3	4	4	4	5	5	4	5	3	5	2	5	5	5	5	4	5	4	5	5	4	5	3	4	4	2	2	5	3.5	4.33333	4.33333	4
2175	13	1	1	1	6	5	6	4	3	5	5	5	4	6	5	5	4	4	3	3	4	2	4	5	3	5	4	3	3	2	2	5	3	4	4	2	3	3	3	5	5	4	2	3	5	4.33333	4.33333	4.33333	5
2176	13	1	1	1	6	5	5	3	5	5	4	3	4	5	4	6	4	2	2	3	1	3	4	1	3	3	2	2	2	3	2	4	2	3	2	4	4	5	6	4	4	3	2	2	6	5.16667	4.33333	4.33333	6
2177	13	1	1	1	5	5	4	4	6	4	3	5	1	5	1	6	4	4	2	4	5	4	6	5	4	5	5	4	4	5	5	5	5	3	2	4	5	4	4	5	1	4	4	6	5	6	6	4.33333	5
2178	13	1	1	1	4	3	3	3	4	4	4	4	4	3	3	3	999	4	4	4	4	4	4	4	4	3	3	3	4	4	3	4	3	4	4	4	4	3	4	3	4	3	3	4	1	3.5	4.33333	4.33333	4
2179	12	1	1	1	5	4	5	5	5	6	6	5	6	5	5	4	5	5	5	6	5	4	5	5	4	5	5	4	5	5	5	5	6	5	5	5	4	5	5	4	5	5	4	5	6	6	6	6	5
2180	12	1	1	1	5	5	4	4	4	4	5	5	5	4	4	4	4	4	4	4	4	4	4	4	4	4	6	4	5	5	4	4	4	4	4	4	4	5	5	4	4	4	4	4	6	5.16667	4.33333	5.16667	6
2181	12	1	1	1	5	5	5	4	3	3	5	5	5	3	5	5	3	3	4	3	4	3	5	5	5	5	5	5	5	2	4	4	2	2	2	2	2	2	2	4	2	4	4	4	4	2.66667	2.66667	2.66667	3
2182	13	1	1	1	6	6	5	6	5	5	5	6	5	4	5	5	5	4	4	4	5	6	6	5	6	5	6	4	5	6	5	4	5	5	5	6	5	5	6	6	5	5	5	6	6	5.16667	4.33333	5.16667	6
2183	12	1	1	1	4	5	6	5	1	3	2	3	5	6	3	5	4	5	5	4	4	3	3	3	3	3	5	2	3	5	4	3	2	3	1	2	5	6	5	6	4	5	999	999	6	2.66667	4.33333	2.66667	2
2184	12	1	1	1	5	4	999	4	4	4	4	5	5	4	4	5	4	4	3	4	4	4	4	4	3	5	5	3	4	4	4	2	4	4	6	4	3	2	4	4	4	4	3	4	5	4.33333	4.33333	4.33333	6
2185	12	1	1	1	6	4	4	5	5	4	4	4	5	4	4	5	4	4	4	4	4	4	5	5	4	4	4	5	5	5	4	5	3	5	4	4	4	4	5	4	5	5	5	4	6	4.33333	5.16667	4.33333	5
2186	12	1	1	1	5	5	4	5	5	5	5	6	5	5	4	5	5	4	5	5	5	5	5	4	5	4	4	5	5	5	5	4	5	5	4	5	5	4	5	5	4	6	5	6	5	5.16667	5.16667	5.16667	5
2187	12	1	1	1	6	6	6	6	5	6	6	6	5	6	6	6	5	6	5	6	6	6	6	5	6	6	6	6	6	6	5	5	5	5	5	5	5	6	6	6	6	6	6	5	6	6	6	6	4
2188	12	1	1	1	6	6	5	6	5	6	6	5	4	6	5	6	5	2	3	3	4	4	5	2	4	3	4	3	4	5	5	6	5	4	4	6	5	5	5	6	5	4	3	3	5	6	6	5.16667	6
2189	13	1	1	1	6	5	6	5	4	4	6	5	5	6	5	4	4	3	4	5	4	4	4	3	4	5	5	4	4	5	5	6	4	5	6	5	5	6	6	5	4	4	5	4	4	5.16667	6	5.16667	6
2190	12	1	1	1	5	5	5	5	5	4	4	5	4	4	4	5	4	5	5	5	4	5	4	4	4	4	5	4	4	4	4	4	4	5	5	5	4	5	4	4	4	5	4	4	4	5.16667	5.16667	6	5
2191	12	1	1	1	6	6	6	6	6	4	4	4	4	4	4	4	4	4	4	5	5	5	6	5	5	5	5	4	5	5	5	5	5	5	4	4	5	6	5	5	5	5	5	5	5	6	6	6	4
2192	12	1	1	1	4	6	5	4	4	6	5	5	5	5	5	4	5	4	4	4	5	5	4	4	3	4	4	3	4	4	5	4	4	3	2	3	4	3	4	4	3	5	4	3	6	4.33333	4.33333	5.16667	5
2193	14	1	1	1	5	5	5	5	6	6	6	6	6	5	4	5	6	999	5	4	4	4	5	4	4	5	5	5	5	5	5	5	4	5	5	5	4	6	6	6	6	6	5	5	6	6	6	6	6
2194	13	1	1	1	4	5	4	6	5	6	5	6	5	4	4	5	5	5	5	5	4	5	6	6	5	5	4	2	4	4	5	5	4	5	4	5	5	4	5	5	6	5	6	5	5	5.16667	5.16667	5.16667	5
2195	13	1	1	1	6	5	4	6	6	6	5	5	5	6	4	4	6	5	4	5	6	5	6	6	5	5	6	5	5	5	4	5	6	5	4	6	6	6	6	5	4	6	5	5	6	5.16667	5.16667	6	6
2196	13	1	1	1	6	5	5	6	5	5	5	6	5	4	5	5	4	4	4	5	4	4	5	6	4	6	6	4	5	5	5	6	5	5	5	5	6	6	6	5	3	6	5	6	6	5.16667	5.16667	6	6
2197	13	1	1	1	4	5	6	6	5	4	5	5	4	4	4	4	4	5	3	3	6	5	5	3	5	4	4	2	6	6	5	6	6	6	5	5	6	5	6	6	6	5	4	1	4	4.33333	1.83333	2.66667	4
2198	13	1	1	1	6	6	4	6	6	6	6	4	6	4	4	6	5	6	3	4	6	6	6	4	4	6	4	4	6	6	6	6	6	6	6	6	6	5	6	6	6	6	6	6	6	6	6	6	6
2199	13	1	1	1	5	4	4	4	3	4	5	4	3	6	5	5	3	4	4	4	4	4	4	4	4	4	5	4	4	5	5	5	4	4	5	4	3	3	5	4	5	5	4	2	6	999	999	999	6
2200	13	1	1	1	6	6	5	5	6	6	5	5	6	5	5	4	4	4	5	6	5	4	5	6	6	5	6	4	4	5	5	5	5	4	5	5	4	4	5	6	5	999	4	5	5	6	6	6	6
2201	13	1	1	1	6	6	6	6	6	6	6	6	6	5	5	5	6	6	6	6	6	6	6	6	6	6	6	6	6	6	5	6	6	5	5	6	6	6	6	6	6	6	6	6	6	6	6	6	5
2202	13	1	1	1	5	4	5	5	5	5	5	5	5	4	5	5	6	4	5	6	4	5	5	5	5	6	5	4	5	5	5	5	5	6	5	4	5	6	6	5	4	5	4	3	3	4.33333	4.33333	6	5
2203	13	1	1	1	6	6	5	5	5	5	5	4	4	5	5	5	5	4	5	4	5	5	5	5	5	4	4	999	4	999	5	5	4	5	4	5	5	5	5	5	3	5	5	5	5	5.16667	5.16667	5.16667	5
2204	13	1	1	1	5	5	6	6	6	6	6	6	6	5	4	6	5	5	5	5	5	5	5	5	6	6	6	5	6	6	5	5	5	6	5	6	6	6	6	6	5	6	5	6	6	6	5.16667	6	5
2205	13	1	1	1	5	5	5	4	4	5	5	5	999	4	4	5	3	4	5	5	4	5	5	4	4	4	5	4	4	4	5	4	3	4	4	3	5	4	4	5	5	5	5	5	5	2.66667	2.66667	2.66667	3
2206	13	1	1	1	5	5	5	5	5	5	5	5	5	4	5	5	4	4	5	6	5	6	4	4	5	4	4	5	3	3	5	5	5	5	5	4	4	5	5	6	4	5	4	4	3	6	5.16667	5.16667	5
2207	12	1	1	1	4	4	5	4	5	5	4	5	4	4	4	4	5	4	4	4	5	4	5	5	5	5	4	4	5	4	3	4	4	4	3	4	4	3	4	4	4	4	4	4	4	4.33333	5.16667	4.33333	4
2208	12	1	1	1	5	6	5	5	5	5	5	5	5	5	6	4	4	5	6	6	4	5	6	4	5	5	5	5	4	5	6	6	5	5	5	5	5	6	6	5	4	5	6	6	6	5.16667	4.33333	4.33333	6
2209	13	1	1	1	6	4	4	5	6	6	6	6	6	6	6	5	5	5	4	4	4	4	5	6	6	5	5	4	6	5	4	4	4	5	5	5	5	5	6	6	6	6	6	5	4	6	5.16667	6	999
2210	13	1	1	1	6	1	5	6	4	4	6	4	5	1	4	1	6	4	4	4	4	4	5	6	4	4	4	5	5	5	5	4	4	4	4	4	4	4	4	3	4	4	3	3	4	4.33333	3.5	5.16667	4
2211	12	1	1	1	6	6	5	4	4	4	5	6	5	4	5	4	5	4	5	4	6	6	4	4	4	4	4	4	4	4	3	4	4	4	4	4	4	4	4	4	4	4	5	4	4	3.5	5.16667	5.16667	5
2212	13	1	1	1	6	5	5	5	5	5	5	5	5	4	4	4	5	4	5	5	5	5	5	5	5	5	5	4	5	5	4	4	4	5	5	5	5	5	5	5	5	5	5	4	5	5.16667	5.16667	6	6
2213	12	1	1	1	5	5	5	5	4	5	6	5	5	6	6	999	4	2	4	4	5	4	6	3	4	4	4	5	5	5	6	6	3	5	5	6	6	6	6	4	1	5	6	4	6	4.33333	4.33333	5.16667	6
2214	13	1	1	1	6	6	6	6	6	6	6	6	6	4	4	6	6	6	6	6	6	6	6	6	6	6	6	6	6	999	4	4	4	5	6	6	6	6	6	6	6	6	6	6	6	6	6	6	6
2215	12	1	1	1	5	4	5	4	6	4	6	5	6	4	4	4	3	6	4	5	4	4	6	6	4	5	4	3	4	5	3	4	3	5	5	5	4	6	5	4	3	4	4	3	4	4.33333	4.33333	5.16667	5
2216	12	1	1	1	3	3	4	6	4	5	4	5	3	3	2	5	4	4	4	5	3	5	5	4	6	6	5	5	5	6	6	4	2	5	1	6	4	5	999	4	2	5	4	4	4	3.5	3.5	3.5	6
2217	12	1	1	1	3	1	4	4	6	4	4	4	4	4	4	1	1	1	4	4	4	4	4	4	4	4	4	4	4	4	4	4	4	4	4	4	4	4	4	4	4	4	4	4	4	4.33333	4.33333	4.33333	6
2218	12	1	1	1	6	5	6	5	5	6	4	4	6	5	5	3	2	4	4	999	3	4	4	4	4	4	6	5	5	5	5	5	4	4	5	4	4	5	6	5	5	5	5	4	6	3.5	5.16667	4.33333	6
2219	12	1	1	1	6	4	5	5	5	5	5	5	5	5	4	4	6	5	6	5	4	5	5	5	5	4	6	5	5	5	5	5	4	5	4	4	4	6	6	5	4	5	5	5	5	5.16667	4.33333	4.33333	5
2220	12	1	1	1	4	3	2	5	6	5	5	4	3	4	1	3	6	4	4	4	5	5	6	4	999	3	3	5	4	5	4	5	5	5	3	4	5	6	6	2	3	5	4	3	6	4.33333	4.33333	4.33333	5
2221	12	1	1	1	5	5	5	5	5	5	5	5	5	5	5	4	5	5	5	5	5	5	5	5	5	5	6	6	6	6	5	6	6	6	6	6	6	4	6	6	6	6	6	4	6	4.33333	3.5	5.16667	3
2222	12	1	1	1	5	2	3	5	4	4	5	5	4	4	5	2	4	3	4	5	6	4	3	5	5	5	4	2	5	5	4	5	4	5	5	6	5	6	6	4	5	4	2	4	4	4.33333	4.33333	5.16667	4
2223	12	1	1	1	6	3	5	5	5	6	5	5	5	3	4	2	4	5	5	5	4	4	5	5	4	4	6	3	5	4	5	6	4	5	4	4	5	6	6	3	3	4	4	3	5	5.16667	3.5	4.33333	6
2224	13	1	1	1	6	5	5	5	5	4	6	5	4	5	4	3	4	4	6	5	5	4	6	4	5	6	6	5	5	999	6	5	4	5	3	5	4	6	6	4	2	6	5	6	6	4.33333	4.33333	5.16667	5
2225	11	1	1	1	6	6	5	5	5	6	3	3	3	6	6	6	6	6	999	3	3	3	999	6	3	6	6	3	6	6	6	5	3	3	3	5	5	6	6	5	3	6	3	3	6	3.5	3.5	4.33333	4
2226	12	1	1	1	4	4	4	5	5	5	5	4	5	4	3	4	4	3	4	4	3	4	5	4	2	4	3	3	3	2	3	4	5	5	4	3	4	5	5	3	4	5	4	4	6	4.33333	4.33333	4.33333	5
2227	12	1	1	1	6	6	5	6	6	6	6	6	6	5	5	5	5	5	5	5	5	5	5	5	5	5	5	4	5	5	4	5	4	4	5	5	5	6	6	5	5	6	5	5	6	6	6	6	6
2228	12	1	1	1	4	4	4	4	4	4	4	4	4	4	4	4	4	4	4	4	4	4	4	4	4	4	4	4	4	999	4	4	4	4	4	4	4	4	4	4	4	4	4	4	4	6	3.5	1	2
2229	12	1	1	1	5	3	4	5	4	5	5	3	3	3	3	3	5	5	3	4	4	4	5	2	5	5	5	5	5	5	4	5	4	5	1	3	4	6	6	2	1	6	6	5	5	4.33333	5.16667	6	4
2230	12	1	1	1	6	5	5	4	6	5	4	4	5	4	5	5	4	5	5	6	5	4	5	4	5	5	6	6	5	5	5	5	4	5	4	5	6	5	5	4	5	5	4	3	6	5.16667	5.16667	6	6
2231	12	1	1	1	4	3	3	4	4	5	6	4	3	2	1	2	2	1	2	5	4	2	4	3	5	3	3	4	5	4	3	4	3	3	2	2	2	5	3	1	1	4	2	4	6	5.16667	999	999	4
2232	12	1	1	1	4	5	5	6	5	4	6	5	5	5	5	5	4	5	6	6	5	5	5	6	5	5	6	5	5	6	5	5	5	4	5	5	5	5	5	5	4	5	5	4	5	5.16667	3.5	4.33333	5
2233	13	1	1	1	5	4	3	4	4	4	4	4	3	4	3	999	4	4	4	4	4	4	4	3	4	4	3	4	4	4	3	4	4	4	2	3	4	4	4	4	4	4	4	4	4	2.66667	2.66667	2.66667	4
2234	13	1	1	1	5	5	5	5	4	5	4	5	6	6	5	4	5	5	5	4	5	5	5	4	6	4	5	5	6	6	6	5	5	4	5	5	6	6	5	5	5	4	3	5	6	5.16667	4.33333	5.16667	2
2235	13	1	1	1	4	4	4	4	3	3	5	5	6	4	4	2	1	2	1	3	3	2	2	4	4	3	4	3	4	4	5	5	4	4	6	5	5	4	4	3	3	3	2	2	4	4.33333	4.33333	4.33333	5
2236	13	1	1	1	6	6	6	5	6	6	6	5	6	4	5	6	6	6	5	5	6	5	6	6	6	5	5	6	6	6	5	5	5	6	6	5	6	5	5	6	6	6	5	6	6	6	6	6	6
2237	13	1	1	1	6	6	5	6	6	6	6	6	6	6	6	6	6	4	6	6	6	6	6	6	6	4	6	1	6	6	6	6	4	6	4	6	6	6	6	6	6	6	4	6	6	6	6	6	6
2238	13	1	1	1	5	4	4	4	4	4	6	6	3	4	3	3	3	4	3	5	5	5	6	5	5	4	3	3	4	3	3	3	3	4	2	2	3	4	5	2	3	4	4	5	6	4.33333	3.5	1	6
2239	13	1	1	1	6	6	5	5	999	6	5	6	5	6	6	6	5	5	5	5	6	5	6	6	6	5	5	4	6	6	6	6	5	6	5	6	6	6	6	6	6	5	4	4	6	5.16667	6	6	4
2240	13	1	1	1	5	5	2	5	5	5	5	4	4	1	1	3	4	2	5	5	6	4	5	5	6	4	5	5	6	4	4	5	5	5	5	6	5	1	1	5	5	4	4	6	5	4.33333	999	3.5	5
2241	13	1	1	1	5	5	5	4	5	5	5	5	5	4	5	6	6	5	5	5	5	5	6	6	5	5	6	4	5	6	5	5	4	4	3	5	5	5	4	5	6	5	5	5	6	4.33333	6	5.16667	4
2242	13	1	1	1	6	5	6	4	4	5	6	4	6	5	4	4	3	3	3	6	5	4	4	6	5	6	6	6	6	6	6	6	999	4	4	3	5	6	6	3	4	4	3	1	6	6	4.33333	6	4
2243	12	1	1	1	6	6	5	5	6	6	5	4	4	4	4	5	5	4	2	2	4	3	4	4	3	3	6	3	999	3	3	6	4	4	2	3	3	2	5	4	3	4	6	6	5	5.16667	5.16667	6	6
2244	12	1	1	1	6	5	5	5	4	5	5	5	5	4	3	5	5	5	4	5	5	4	5	5	999	5	5	4	5	5	5	5	4	5	4	4	4	5	5	5	4	999	4	4	6	5.16667	6	5.16667	5
2245	13	1	1	1	5	5	5	6	6	6	5	5	5	4	5	4	5	5	5	5	6	6	5	5	5	4	5	5	5	6	5	5	5	5	5	5	5	4	5	5	4	5	5	5	5	5.16667	5.16667	5.16667	5
2246	13	1	1	1	6	6	6	6	6	6	6	5	5	5	6	6	5	5	5	6	4	4	5	6	5	6	5	6	5	5	6	5	5	6	4	4	5	5	6	4	4	6	5	4	6	5.16667	5.16667	4.33333	5
2247	15	1	1	1	5	5	3	4	4	4	5	5	4	3	4	4	4	5	4	5	5	4	5	5	4	6	6	5	5	2	5	5	4	4	3	1	2	3	4	4	3	4	6	6	6	2.66667	2.66667	2.66667	5
2248	14	1	1	1	3	4	4	6	6	6	6	5	5	4	4	4	6	6	4	4	4	5	5	5	5	4	4	5	4	4	5	5	5	6	6	6	6	6	5	5	5	5	5	6	3	6	6	6	4
2249	14	1	1	1	6	5	4	6	6	6	5	4	5	4	5	5	4	4	5	4	3	4	4	4	3	4	6	2	5	6	4	4	6	5	3	4	4	5	4	5	5	5	6	6	6	5.16667	4.33333	4.33333	4
2250	13	1	1	1	6	5	5	5	5	5	6	5	5	5	5	4	5	5	5	5	4	5	6	5	6	6	6	5	6	6	5	5	4	5	5	5	5	5	5	3	4	5	4	3	4	5.16667	6	6	6
2251	999	1	1	1	4	4	4	6	6	6	4	4	5	4	4	4	2	6	4	6	6	6	6	6	6	6	6	6	6	6	6	6	5	5	5	5	6	6	6	4	4	4	4	4	5	3.5	3.5	3.5	5
2252	13	1	1	1	4	4	4	4	4	4	4	4	4	4	4	4	4	4	4	4	4	4	4	4	4	4	4	3	4	4	4	4	4	4	4	4	4	4	4	4	4	4	4	4	4	4.33333	4.33333	4.33333	6
2253	12	1	1	1	5	4	5	5	5	5	5	6	6	5	1	2	5	6	3	4	5	6	4	2	4	5	4	1	6	6	4	4	6	5	6	6	4	1	4	2	1	4	6	6	1	6	3.5	2.66667	3
2254	13	1	1	1	5	4	4	6	6	6	5	5	4	5	4	5	6	5	4	5	4	5	5	4	6	4	5	4	5	4	5	4	5	5	5	4	4	5	4	4	5	4	5	4	5	6	5.16667	5.16667	6
2255	12	1	1	1	5	5	4	4	4	4	5	4	4	4	4	3	4	5	5	5	4	4	4	5	4	3	4	2	4	4	4	4	3	3	4	3	3	4	4	4	4	3	5	2	6	4.33333	5.16667	4.33333	5
2256	13	1	1	1	5	4	5	4	5	6	5	5	5	5	5	5	6	4	5	5	6	4	5	4	5	4	5	6	6	6	4	5	5	5	5	4	4	6	5	5	6	4	5	4	5	3.5	5.16667	4.33333	4
2257	13	1	1	1	5	5	5	4	4	4	4	4	4	3	3	4	4	4	4	5	4	4	4	5	5	4	3	3	3	4	4	4	3	2	3	3	2	3	3	3	3	3	2	1	2	2.66667	2.66667	3.5	5
2258	13	1	1	1	4	4	5	5	5	5	5	5	5	5	6	4	6	5	5	5	6	5	6	6	6	6	6	5	6	6	5	5	5	5	5	6	6	5	6	5	5	5	4	3	3	4.33333	5.16667	5.16667	6
2259	13	1	1	1	6	5	3	4	3	4	4	4	4	3	2	3	5	4	4	5	4	6	5	4	4	6	5	4	4	3	4	3	2	3	2	4	4	4	6	5	5	3	4	2	5	4.33333	4.33333	4.33333	5
2260	12	1	1	1	4	5	5	6	5	5	4	4	5	5	4	5	3	4	4	5	6	5	5	6	4	6	6	5	5	4	4	4	5	4	3	4	4	5	6	4	4	6	6	5	6	5.16667	5.16667	5.16667	5
2261	12	1	1	1	6	4	4	5	3	4	4	4	5	4	4	5	4	5	5	6	4	4	5	4	3	4	6	4	4	2	3	4	2	4	4	3	4	4	4	4	4	5	5	2	1	4.33333	5.16667	3.5	5
2262	12	1	1	1	5	4	4	3	5	4	4	4	3	4	4	3	4	4	4	3	3	3	5	5	5	3	6	2	4	3	3	4	3	3	2	3	4	3	4	1	1	3	3	2	1	2.66667	1.83333	2.66667	4
2263	12	1	1	1	5	4	4	4	5	5	6	6	5	4	4	4	4	4	5	6	6	5	5	5	5	4	5	5	5	6	5	5	4	4	4	5	5	4	5	5	3	4	3	5	6	5.16667	6	6	5
2264	999	1	1	1	4	4	5	5	6	6	6	6	5	5	5	5	5	5	5	5	5	5	6	5	5	5	6	5	6	6	5	5	5	6	6	5	6	6	6	6	6	6	6	6	6	4.33333	6	4.33333	5
2265	12	1	1	1	5	3	5	4	5	4	4	5	5	4	4	3	4	4	4	5	4	4	4	4	4	4	3	4	5	4	4	4	3	4	4	3	3	3	4	4	3	4	4	3	5	4.33333	4.33333	5.16667	5
2266	12	1	1	1	5	5	6	5	5	4	4	5	4	5	5	6	4	5	4	4	3	4	4	5	6	3	4	3	3	4	4	4	3	4	4	5	4	5	5	6	6	5	5	5	6	4.33333	5.16667	4.33333	5
2267	12	1	1	1	6	6	5	6	6	6	6	6	6	5	6	6	4	4	3	5	4	5	6	6	6	6	5	2	6	6	6	6	6	5	1	6	6	6	6	1	1	6	6	6	6	6	6	6	6
2268	12	1	1	1	5	5	5	5	5	5	5	6	6	5	5	5	5	5	5	6	6	6	6	6	5	5	5	5	5	5	5	5	5	5	5	5	6	6	5	5	5	5	5	5	5	5.16667	6	6	5
2269	12	1	1	1	6	4	6	4	5	6	5	4	6	5	4	4	3	4	5	4	5	4	6	4	5	4	3	3	2	3	6	5	4	4	6	6	6	5	6	5	4	4	6	5	6	6	6	6	6
2270	12	1	1	1	6	6	6	6	6	6	5	6	5	5	5	6	999	5	5	5	5	5	6	5	5	5	5	5	6	5	5	5	5	4	5	4	6	5	5	5	5	6	5	999	6	5.16667	5.16667	999	6
2271	13	1	1	1	3	3	4	4	4	5	6	4	5	4	5	5	2	2	2	3	4	5	6	4	3	6	4	5	4	2	6	5	4	3	2	6	5	4	5	4	6	4	3	5	3	3.5	3.5	3.5	6
2272	12	1	1	1	5	4	4	5	4	4	5	4	5	4	4	4	3	4	4	4	4	4	4	5	4	4	5	4	4	5	5	5	4	4	5	5	4	4	4	4	4	5	4	5	4	6	5.16667	5.16667	5
2273	12	1	1	1	6	3	4	5	4	4	5	4	4	2	4	1	4	4	3	4	3	4	4	3	4	4	5	3	4	5	3	5	2	4	3	4	4	5	4	6	6	4	6	5	3	4.33333	5.16667	5.16667	4
2274	12	1	1	1	5	4	4	5	5	4	5	4	4	3	3	5	2	1	1	2	2	3	3	3	3	2	2	1	1	2	4	4	4	2	3	3	4	2	3	3	3	2	6	1	1	1	3.5	999	5
2275	13	1	1	1	4	5	3	999	5	3	4	5	5	3	3	4	4	4	4	5	3	4	999	3	5	4	6	5	6	5	5	1	4	5	4	5	3	5	5	2	1	1	1	1	5	1	1	1	5
2276	12	1	1	1	5	5	4	5	5	5	4	4	4	4	4	4	4	4	4	4	5	5	5	4	5	5	5	5	5	5	5	5	5	4	4	5	5	5	5	4	5	5	5	5	5	5.16667	999	4.33333	6
2277	12	1	1	1	6	6	5	5	5	5	5	5	5	4	4	5	4	4	5	5	5	5	5	5	5	4	4	4	4	4	5	2	999	4	3	4	5	4	4	5	5	5	5	5	5	5.16667	5.16667	6	5
2278	12	1	1	1	5	4	4	4	1	1	2	2	3	4	4	3	4	4	4	4	4	4	4	3	3	4	3	3	3	3	3	3	3	3	1	1	3	5	4	3	4	3	4	1	4	5.16667	4.33333	1.83333	4
2279	12	1	1	1	5	5	4	5	3	3	3	4	3	3	1	1	1	1	1	6	5	5	5	4	4	4	4	1	1	1	6	6	6	6	1	1	1	1	1	1	1	3	2	6	6	2.66667	4.33333	999	4
2280	12	1	1	1	4	5	5	5	5	4	4	4	4	5	4	4	5	3	3	4	5	6	4	4	4	5	4	5	4	5	4	4	5	4	4	5	6	5	4	4	3	4	5	5	5	4.33333	3.5	3.5	4
2281	12	1	1	1	5	5	4	4	5	6	4	5	4	4	3	4	5	3	6	5	4	4	5	4	6	4	4	4	5	6	6	5	4	4	3	5	5	6	6	3	3	3	4	6	4	5.16667	4.33333	4.33333	4
2282	12	1	1	1	6	6	6	6	5	6	6	6	5	6	5	5	5	4	5	4	6	5	5	3	5	4	4	4	3	4	3	4	4	4	5	5	5	4	5	5	5	5	4	5	5	5.16667	5.16667	5.16667	5
2283	14	1	1	1	6	6	6	6	6	6	6	6	6	5	6	6	5	6	6	6	6	5	6	6	6	6	6	6	5	5	6	5	6	5	6	5	5	6	6	5	4	6	6	5	6	6	6	6	5
2284	13	1	1	1	5	5	5	5	4	5	6	5	5	4	5	6	6	6	6	6	4	5	5	6	5	4	5	5	5	5	5	5	3	5	4	5	5	6	5	5	5	5	6	4	5	5.16667	5.16667	6	5
[truncated: 2,062 more rows]
[truncated: 43 more columns]
